# Supplementary material for: Circulating microRNAs as biomarkers for ischemic heart disease: a systematic review and gene set enrichment analysis
Source: Front Med (Lausanne). 2025 Aug 22;12:1545023. doi: 10.3389/fmed.2025.1545023 (PMC12411434; doi:10.3389/fmed.2025.1545023)
Supplement: Supplementary file 1 [file Table_1.xlsx]

## Sheet: Demo
	Gamassy 2019	Alcibahy 1965	Abusharia 1999	Darwish 2024
miRNA-208a	X		X
miRNA-208b		X		X
miRNA-340			X

## Sheet: Table
	#206 - Zhong 2018	#1316 - Dong 2017	#1292 - Khabar 2023	#1278 - Li 2019	#1577 - Samadishadlou 2023	#442 - Yu 2021	#194 - Zhang 2020	#1561 - DeRosa 2017	#1092 - Wu 2018	#1383 - Zehtabian 2019	#943 - Weber 2011	#290 - Zhu 2019	#1069 - Zhang 2022	#250 - Du 2016	#1085 - Xie 2018	#292 - Karacorlu 2018	#196 - Zhelankin 2021	#1124 - Zhou 2015	#1566 - Liao 2019	#1605 - Marchenko 2022	#1249 - Saadatian 2023	#809 - Abdallah 2023	#978 - Zhu 2014	#598 - Su 2020	#204 - Liu 2020	#431 - D'Alessandra 2013	#63 - Guo 2018	#295 - Liu 2017	#895 - Zhang 2016	#100 - Huang 2021	#1447 - Choudhury 2024	#1261 - Gao 2015	#469 - Zibaeenezhad 2023	#55 - Zhang 2017	#1115 - Rizzacasa 2019	#103 - Yu 2022	#622 - Wang 2017	#1071 - Maciejak 2016	#1246 - Saadatian 2021	#1464 - Darabi 2016	#310 - Reddy 2019	#1495 - Ding 2022	#19 - Qiu 2018	#230 - Ali 2021	#721 - Bai 2017	#299 - AliSheikh 2015	#330 - Zhang 2018	#1108 - Singh 2020	#1289 - Zhao 2019
miR-126-5p	X		X						X		X (miR-126)						X (miR-126-3p)					X				X (miR-126)				Not a study its an article exploring the class of circular microRNA					X (miR-126-3p)		X (miR-126)				X(miR-126)			X(miR-126)			X (miR-126)
miR-142-3p	X																								X													X										X
miR-17-5p	X																X																		X (miR-17-3p)												X
miR-340-3p	X
miR-125b	X						X (miR-125a-3p)														X																											X (miR-125b-5p)
miR-4661-5p	X
miR-511-5p	X
miR-6726-3p	X
miR-21		X			X (miR-21-3p)												X (miR-21-5p)																		X (miR-21-5p)					X
miR-24		X									X																								X (miR-24-3p)
miR-29		X (miR-29a)																																	X (miR-29a-3p)														X (miR-29c-3p)
miR-33a		X									X				X																										X (miR-33)
miR-34a		X									X
miR-103a		X
miR-122		X																		X						X																		X				X (miR-122-5p)
miR-484			X																																														X
miR-223-5p			X																								X																						X (miR-223)
miR-130a-3p			X
miR-22-5p				X																																		X
miR-132-5p				X
miR-150-3p				X							X
miR-186-5p					X
miR-32-3p					X		X (miR-32-5p)											X
miR-101a						X
miR-192-5p							X
miR-148b-3p							X																															X
miR-144-3p							X
miR-942-5p							X
miR-149-5p							X																																							X (miR-149)
miR-133a								X																		X												X										X (miR-133a-3p)
miR-206										X								X
miR-584											X
miR-542-5p											X
miR-187											X
miR-92a-3p																																						X									X (miR-92a)
miR-92a											X (miR-92)						X (miR-92a-3p)		X( miR-92a-1-5p)																X (miR-92a-3p)						X (miR-92)								X (miR-92b)
miR-19a											X																																				X
miR-145											X			X (miR-145-3p)			X (miR-145-5p)															X						X (miR-145-5p)			X
miR-155											X						X (miR-155-5p)				X		X																		X		X					X (miR-155-5p)
miR-222											X																								X (miR-222-3p)	X
miR-378											X																																				X
miR-30e-5p											X
miR-342											X
miR-181											X (miR-181d)																											X (mIiR-181a-5p)
miR-182
miR-182-5p												X																																	X
miR-5187-5p												X
miR-199b
miR-199a-5p												X														X												X (miR-199a-3p) + miR-199a-5p
miR-22-3p													X																						X
miR-365a-3p													X
miR-1274b													X
miR-505-3p													X																									X											X (miR-505-5p)
miR-892b													X					X
miR-1305													X
miR-720													X
miR-129-1-3p													X
miR-1288													X
miR-128-3p																X
miR-196a-5p																X																							X
miR-373-3p																X
miR-375																X	X (miR-375-3p)																		X
miR-362-3p																X
miR-16-5p																	X																		X
miR-23a-3p																	X
miR-451a																	X																					X
miR-146a-5p																	X																		X													X (miR-146-3p)
miR-574-5p																		X
miR-4297																		X
miR-3646																		X
miR-1246																		X																															X
miR-302a																		X
miR-1284																		X
miR-3149																		X
miR-205																		X
miR-4308																		X
miR-1299																		X
miR-4455																		X
miR-383																		X
miR-4657																		X																														X
miR-1321																		X
miR-2113																		X
miR-3148																		X
miR-4473																		X
miR-4780																		X
miR-3920																		X
mir-885-5p																																						X
miR-885																		X
miR-3146																		X
miR-3690																		X
miR-4447																		X
miR-3611																		X
miR-4450																		X
miR-1183																		X
miR-4483																		X
miR-297																		X
miR-4682																		X
miR-4502																		X
miR-326																			X																			X
miR-4497																			X
miR-3609																			X
miR-2904																			X
miR‑200																					X
miR‑27b																					X
miR‑203																					X
miR-4507																					X			X
miR-3656																								X
miR-6803-5p																								X
miR-7108-5p																								X
miR-6850-5p																								X
miR-4486																								X
miR-6741-5p																								X
miR-1227-5p																								X
miR-3195																								X
miR-4634																								X
miR-7975																								X
miR-6798-3p																								X
miR-1915-3p																								X
miR-7109-3p																									X
miR-6515-3p																									X
miR-1273g-3p																									X
miR-20b-5p																									X										X (miR-20a-5p)			X
miR-6793-5p																									X
miR-1																									X (miR-1-3p)	X												X
miR-30b-5p																									X													X
miR-337-5p																										X
miR-433																										X
miR-485-3p																										X
miR-208																												X (miR-208b)						X (miR-208a)
miR-320																													X
miR‑128																															X
miR‑195																															X
miR-39																															X
let-7 miRNA																																	X		X (let-7c-5p)			X (let-7c-5p)											X (let-7d-5p)
miR-423																																			X
miR-7																														X (miR7-5p)
miR-221																																				X
miR-22-5p																																						X
miR-133b																																						X
miR-208a																																						X
miR-30a-5p																																						X
miR-629-5p																																						X
miR-486																																		X (miR-486-5p)				X ((miR-486-5p)
miR-93-5p																																			X			X
miR-103a-3p																																						X
miR-223-3p																																						X										X	X
miR-652-3p																																						X
miR-26b-5p																																						X
miR-107																																			X			X
miR-151a-5p																																						X
miR-374b-5p																																						X
miR-335-5p																																						X
miR-301a-3p																																						X
miR-100																																							X (same levels in both groups)
miR-96-5p																																										X
miR-200b-3p																																			X
miR-210-3p																																			X												X (miR-210)
miR-193a-5p																																			X													X (miR-193b-3p)	X (miR-193b-3p)
miR-376c-3p																																			X
miR-106a
miR-106b-5p																																			X														X
miR-18a-5p																																			X
miR-195-5p																																			X
miR-19a-3p																																			X
miR-27a-3p																																			X
miR-30d-5p																																			X
miR-191-5p																																			X
miR-941																																													X
miR-363-3p																																													X				X
miR-765																																														X
miR-499-5p																																																X
miR-183																																																	X
miR-4709-3p																																																	X
miR-550																																																	X
miR-331-5p																																																	X
miR-3610																																																	X
miR-548q																																																	X
miR-4521																																																	X
miR-3196																																																	X
miR-4999-5p																																																	X
miR-665																																																	X
miR-4636																																																	X
miR-545-5p																																																	X
miR-4529-5p																																																	X
miR-339-3p																																																	X
miR-4690-5p																																																	X
miR-4732-5p																																																	X
miR-199b-5p																																																	X
miR-4704-5p																																																	X
miR-23b-3p																																																	X
miR-1258																																																	X
miR-625-5p																																																	X
miR-4515																																																	X
miR-1264																																																	X
miR-5580-3p																																																	X
miR-367-5p																																																	X
miR-3131																																																	X
miR-3135a																																																	X
miR-3074-3p																																																	X
miR-3648																																																	X
miR-520a-5p																																																	X
miR-338-3p																																																	X
miR-424
miR-483-5p
miR-31-5p
miR-134-5p
miR-328-3p
miR-6794-3p
miR-15a-5p
miR-361-5p
miR-BART12
miR-BART16
miR-3152–3p
miR-409-3p
miR-140-3p
miR-2816
miR-143-3p
miR-33b
miR-296
miR-10
miR-370
miR-185-5p
miR-194-5p
miR-212-3p
miR-548d-5p
miR-744-5p
miR-3117-3p
miR-5683
miR-5701
miR-652
miR-137
miR-135b
miR-196b														X (miR-196b-5p)
miR-140b
miR-190a														X (miR-190a-5p)
miR-3613-3p														X
[truncated: 44 more columns]
