# Supplementary material for: Circulating microRNAs as biomarkers for ischemic heart disease: a systematic review and gene set enrichment analysis
Source: Front Med (Lausanne). 2025 Aug 22;12:1545023. doi: 10.3389/fmed.2025.1545023 (PMC12411434; doi:10.3389/fmed.2025.1545023)
Supplement: Supplementary file 3 [file Table_3.xlsx]

## Sheet: Sheet1
Individual studies - quality assessment according to QUADAS-2.
Author, year	Risk of bias															Concerns of applicability
	Patient selection				Index test			Reference standard			Flow and timing					Patient selection	Index test	Reference standard
	P1	P2	P3	P	T1	T2	T	R1	R2	R	F1	F2	F3	F4	F
#1316 - Dong 2017	Yes	Unclear	Yes	Low	Unclear	Unclear	Low	Yes	Unclear	Low	Unclear	Yes	Yes	Yes	Low	Low	Low	Low
#1577 - Samadishadlou 2023	Yes	No	Unclear	High	Yes	No	Low	Yes	Yes	Low	Unclear	Yes	Yes	Yes	Low	Unclear	Low	Low
#196 - Zhelankin 2021	Yes	No	Yes	Low	Unclear	No	Unclear	Yes	Unclear	Low	Yes	Yes	Yes	Yes	Low	Low	Unclear	Low
#1115 - Rizzacasa 2019	Yes	Yes	Yes	Low	Unclear	No	Low	Yes	Unclear	Low	Unclear	Yes	Yes	Yes	Low	Low	Low	Low
#1464 - Darabi 2016	Yes	Yes	Yes	Low	Yes	No	Unclear	Yes	Yes	Low	Unclear	Yes	Yes	Yes	Low	Low	Unclear	Low
#339 - Kumar 2020	Yes	No	Yes	Low	Yes	No	Low	Yes	Yes	Low	Yes	Yes	Yes	Yes	Low	Low	Low	Low
#748 - Telkoparan-Akillilar 2021	Yes	No	No	High	Unclear	No	Unclear	Unclear	Yes	Unclear	Unclear	Unclear	Yes	Yes	Unclear	Unclear	Unclear	Unclear
#435 - Sheikh 2020	Unclear	No	Yes	Low	Yes	Unclear	Low	Yes	Yes	Low	Unclear	Yes	Yes	Yes	Low	Low	Low	Low
#581 - Ekedi 2023	Yes	No	Yes	Low	Yes	No	Low	Yes	Unclear	Low	Yes	Yes	Yes	Yes	Low	Low	Low	Low
#494 - Hortmann 2019	Yes	No	No	High	Yes	No	Low	Yes	Yes	Low	Yes	Yes	Yes	Yes	Low	High	Low	Low
#1485 - Ling 2020	Unclear	Yes	Yes	Low	Unclear	Unclear	High	Yes	Yes	Low	Yes	Yes	Yes	Yes	Low	Low	High	Low
#729 - Abdallah 2022	Yes	No	Unclear	Unclear	Unclear	No	Unclear	Yes	Unclear	Unclear	Unclear	Yes	Yes	Yes	High	Unclear	Unclear	Low
#206 - Zhong 2018	Yes	No	Yes	High	No	Unclear	Low	Yes	Yes	Low	Yes	Yes	Yes	Yes	Low	High	Low	Low
#1292 - Khabar 2023	Yes	No	Yes	Unclear	Yes	No	Unclear	Unclear	No	Unclear	Unclear	Yes	Unclear	Yes	Low	Unclear	Low	Low
#1092 - Wu 2018	Yes	No	Yes	Low	Yes	No	Low	Yes	Yes	Low	Unclear	Yes	Yes	Yes	Low	Low	Low	Low
#943 - Weber 2011	Yes	No	Unclear	Low	Yes	No	Low	Yes	Unclear	Low	Unclear	Unclear	Unclear	Yes	Low	Unclear	Low	Low
#809 - Abdallah 2023	Yes	No	Yes	Low	No	Unclear	Low	Yes	Yes	Low	Yes	Yes	Yes	Yes	Low	Low	Low	Low
#431 - D'Alessandra 2013	Yes	No	Yes	Low	No	Unclear	Low	Yes	Unclear	Low	Yes	Yes	Yes	Yes	Unclear	Unclear	Low	Unclear
#622 - Wang 2017	Yes	No	No	High	Yes	No	Low	Unclear	Unclear	Unclear	Unclear	Unclear	Unclear	Yes	Low	Unclear	Low	Unclear
#310 - Reddy 2019	Unclear	No	No	Low	No	Yes	Low	Yes	Yes	Low	Unclear	Yes	Unclear	Yes	Low	Low	Low	Low
#230 - Ali 2021	Unclear	No	Yes	Low	No	Yes	Low	Yes	Yes	Low	Yes	Yes	No	Yes	Low	Low	Low	Low
#330 - Zhang 2018	Unclear	No	Yes	Low	Yes	No	Low	Unclear	Unclear	Unclear	Unclear	Unclear	Unclear	Yes	Low	Low	Low	Unclear
#20 - Ozuynuk-Ertugrul 2024	Unclear	No	Unclear	High	No	Yes	Low	Yes	Yes	Low	Yes	Yes	Yes	Yes	Low	Unclear	Low	Low
#1452 - Taher 2023	Unclear	No	Unclear	Unclear	Yes	No	Low	Unclear	Unclear	Unclear	Unclear	No	No	Yes	Unclear	Low	Unclear	Unclear
#212 - Su 2020	Yes	No	Yes	Low	No	Yes	Low	Yes	Yes	Unclear	Yes	Yes	Yes	Yes	Low	Low	Low	Unclear
#274 - Xue 2019	Yes	No	Yes	Low	Yes	Yes	Low	Yes	Yes	Low	Yes	Yes	Yes	Yes	Low	Low	Low	Low
#261 - Fichtlscherer 2010	Unclear	No	Yes	Low	Yes	Unclear	Low	Unclear	Unclear	Unclear	Unclear	Unclear	Unclear	Yes	Low	Low	Low	Unclear
#235 - Wang 2020	Yes	No	Yes	Low	Yes	Yes	Low	Yes	Unclear	Low	Unclear	Yes	Yes	Yes	Low	Low	Low	Low
#250 - Du 2016	Unclear	No	Yes	Low	Yes	No	Low	Unclear	Unclear	Unclear	Unclear	Unclear	Unclear	Yes	Low	Low	Low	Unclear
#978 - Zhu 2014	Yes	No	Yes	Low	Yes	No	Low	Unclear	Unclear	Unclear	Unclear	Unclear	Unclear	Yes	Low	Low	Low	Unclear
#1249 - Saadatian 2023	Yes	No	Yes	Low	Yes	No	Low	Unclear	Unclear	Unclear	Unclear	Unclear	Unclear	Yes	Low	Low	Low	Unclear
#1566 - Liao 2019	Yes	No	Yes	Low	Yes	Yes	Low	Yes	Yes	Low	Yes	Yes	Yes	Yes	Low	Unclear	Low	Low
#1261 - Gao 2015	Yes	Yes	Yes	High	Yes	No	Unclear	Unclear	Unclear	Unclear	Unclear	Unclear	Unclear	Yes	Unclear	High	Unclear	Unclear
#1108 - Singh 2020	Unclear	No	Yes	Low	Yes	No	Low	Unclear	Unclear	Unclear	Unclear	Unclear	Unclear	Yes	Low	Low	Low	Unclear
#1289 - Zhao 2019	Unclear	No	Yes	Low	Yes	No	Low	Unclear	Unclear	Unclear	Unclear	Unclear	Unclear	Yes	Low	Low	Low	Unclear
#19 - Qiu 2018	Yes	No	Yes	Low	Yes	No	Low	Unclear	Unclear	Unclear	Unclear	Unclear	Unclear	Yes	Low	Low	Low	Unclear
#1071 - Maciejak 2016	Yes	No	No	Low	No	Unclear	Low	Yes	Yes	Low	Yes	Yes	Yes	Yes	Low	Low	Low	Low
#287 - Faccini 2017	Yes	No	Yes	Low	Yes	No	Unclear	Unclear	Unclear	Unclear	Unclear	Unclear	Unclear	No	Unclear	Unclear	Low	Unclear
