# Supplementary material for: Circulating microRNAs as biomarkers for ischemic heart disease: a systematic review and gene set enrichment analysis
Source: Front Med (Lausanne). 2025 Aug 22;12:1545023. doi: 10.3389/fmed.2025.1545023 (PMC12411434; doi:10.3389/fmed.2025.1545023)
Supplement: Supplementary file 4 [file Table_4.xlsx]

## Sheet: Worksheet
ID	Species(miRNA)	Species(Target)	miRNA	Target	Reporter assay	Western blot	qPCR	Microarray	NGS	pSILAC	Other	CLIP-Seq	Sum	Number of paper
MIRT000343	hsa	hsa	hsa-miR-126-3p	SPRED1	1	1	2	0	0	0	1	0	5	8
MIRT000344	hsa	hsa	hsa-miR-126-3p	PLK2	1	1	2	1	0	0	1	0	6	4
MIRT000798	hsa	hsa	hsa-miR-126-3p	SLC45A3	1	1	1	1	0	0	1	0	5	2
MIRT000965	hsa	hsa	hsa-miR-126-3p	CCNE2	1	0	0	0	0	0	1	0	2	1
MIRT000966	hsa	hsa	hsa-miR-126-3p	RGS3	1	0	0	0	0	0	1	0	2	2
MIRT000967	hsa	hsa	hsa-miR-126-3p	TOM1	1	1	1	1	0	0	1	0	5	3
MIRT001820	hsa	hsa	hsa-miR-126-5p	SLC45A3	1	1	0	0	0	0	1	0	3	1
MIRT001918	hsa	hsa	hsa-miR-126-3p	HOXA9	1	1	1	0	0	0	1	0	4	1
MIRT002993	hsa	hsa	hsa-miR-126-3p	CRK	1	1	1	0	1	0	1	0	5	8
MIRT003428	hsa	hsa	hsa-miR-126-3p	VEGFA	1	1	2	2	1	0	1	1	9	10
MIRT003894	hsa	hsa	hsa-miR-126-3p	PIK3R2	1	1	1	0	0	0	1	0	4	7
MIRT004081	hsa	hsa	hsa-miR-126-3p	VCAM1	1	1	1	0	0	0	1	0	4	1
MIRT004355	hsa	hsa	hsa-miR-126-3p	IRS1	1	1	2	1	0	0	2	0	7	8
MIRT004643	hsa	hsa	hsa-miR-126-5p	SPRED1	1	1	1	1	0	0	0	0	4	2
MIRT004644	hsa	hsa	hsa-miR-126-5p	PIK3R2	1	1	1	0	0	0	0	0	3	1
MIRT005020	hsa	hsa	hsa-miR-126-3p	E2F1	0	0	1	0	0	0	1	0	2	1
MIRT005370	hsa	hsa	hsa-miR-126-3p	SOX2	1	1	1	1	1	0	1	0	6	2
MIRT005538	hsa	hsa	hsa-miR-126-3p	TWF1	1	1	2	2	0	0	1	0	7	2
MIRT005540	hsa	hsa	hsa-miR-126-3p	TWF2	1	1	1	1	0	0	0	0	4	1
MIRT005727	hsa	hsa	hsa-miR-126-3p	PTPN7	1	1	1	0	0	0	0	0	3	1
MIRT005728	hsa	hsa	hsa-miR-126-5p	PTPN7	1	1	1	0	0	0	0	0	3	1
MIRT005729	hsa	hsa	hsa-miR-126-3p	DNMT1	1	1	1	1	0	0	0	0	4	1
MIRT006450	hsa	hsa	hsa-miR-126-3p	KRAS	1	1	1	1	0	0	0	0	4	1
MIRT006543	hsa	hsa	hsa-miR-126-3p	IGFBP2	1	1	1	1	0	0	0	0	4	1
MIRT006544	hsa	hsa	hsa-miR-126-3p	PITPNC1	1	1	1	1	0	0	0	0	4	1
MIRT006545	hsa	hsa	hsa-miR-126-3p	MERTK	1	1	2	2	0	0	0	0	6	2
MIRT006558	hsa	hsa	hsa-miR-126-3p	EGFL7	1	1	2	1	0	0	1	0	6	3
MIRT006679	hsa	hsa	hsa-miR-126-3p	SLC7A5	1	1	1	0	1	0	0	1	5	4
MIRT006831	hsa	hsa	hsa-miR-126-3p	PIK3CG	1	1	1	1	0	0	0	0	4	2
MIRT006883	hsa	hsa	hsa-miR-126-3p	TEK	1	1	1	0	0	0	0	0	3	1
MIRT007266	hsa	hsa	hsa-miR-126-3p	ADAM9	2	2	2	1	0	0	0	0	7	5
MIRT007267	hsa	hsa	hsa-miR-126-5p	ADAM9	1	0	0	0	0	0	0	0	1	1
MIRT007268	hsa	hsa	hsa-miR-126-5p	MMP7	1	0	0	0	0	0	0	0	1	1
MIRT007269	hsa	hsa	hsa-miR-126-3p	MMP7	1	0	0	0	0	0	0	0	1	1
MIRT007380	hsa	hsa	hsa-miR-126-5p	CXCL12	1	0	0	0	0	0	0	0	1	1
MIRT007381	hsa	hsa	hsa-miR-126-3p	CXCL12	1	0	1	0	0	0	1	0	3	2
MIRT021281	hsa	hsa	hsa-miR-126-3p	CRKL	1	1	1	0	0	0	1	0	4	2
MIRT021282	hsa	hsa	hsa-miR-126-3p	PGR	1	1	0	0	0	0	0	0	2	1
MIRT045695	hsa	hsa	hsa-miR-126-3p	RBMX	0	0	0	0	1	0	0	0	1	1
MIRT045696	hsa	hsa	hsa-miR-126-5p	CSGALNACT1	0	0	0	0	1	0	0	0	1	1
MIRT053249	hsa	hsa	hsa-miR-126-3p	FOXO3	1	1	1	0	0	0	0	0	3	1
MIRT053253	hsa	hsa	hsa-miR-126-3p	BCL2	1	1	1	1	0	0	0	0	4	1
MIRT054425	hsa	hsa	hsa-miR-126-3p	CXCR4	1	1	1	0	0	0	0	0	3	3
MIRT065784	hsa	hsa	hsa-miR-126-5p	HOXC8	0	0	0	0	1	0	0	1	2	2
MIRT078647	hsa	hsa	hsa-miR-126-5p	ICT1	0	0	0	0	1	0	0	1	2	2
MIRT079657	hsa	hsa	hsa-miR-126-5p	NAPG	0	0	0	0	1	0	0	1	2	12
MIRT079850	hsa	hsa	hsa-miR-126-5p	DSG2	0	0	0	0	1	0	0	1	2	2
MIRT092787	hsa	hsa	hsa-miR-126-5p	SETD5	0	0	0	0	1	0	0	1	2	2
MIRT093986	hsa	hsa	hsa-miR-126-5p	SLAIN2	0	0	0	0	1	0	0	1	2	2
MIRT094992	hsa	hsa	hsa-miR-126-5p	AFF4	0	0	0	0	1	0	0	1	2	2
MIRT097335	hsa	hsa	hsa-miR-126-5p	SCAMP1	0	0	0	0	1	0	0	1	2	2
MIRT103410	hsa	hsa	hsa-miR-126-5p	SNX10	0	0	0	0	1	0	0	1	2	2
MIRT116186	hsa	hsa	hsa-miR-126-5p	NUFIP2	0	0	0	0	1	0	0	1	2	2
MIRT153689	hsa	hsa	hsa-miR-126-5p	NCOA3	0	0	0	0	1	0	0	1	2	2
MIRT156592	hsa	hsa	hsa-miR-126-5p	COQ10B	0	0	0	0	1	0	0	1	2	2
MIRT175235	hsa	hsa	hsa-miR-126-5p	PSAT1	0	0	0	0	1	0	0	1	2	4
MIRT191127	hsa	hsa	hsa-miR-126-5p	L2HGDH	0	0	0	0	1	0	0	1	2	6
MIRT195287	hsa	hsa	hsa-miR-126-5p	LEPROT	0	0	0	0	1	0	0	1	2	2
MIRT195903	hsa	hsa	hsa-miR-126-5p	SRSF11	0	0	0	0	1	0	0	1	2	2
MIRT210755	hsa	hsa	hsa-miR-126-5p	CHMP2B	0	0	0	0	1	0	0	1	2	2
MIRT214865	hsa	hsa	hsa-miR-126-5p	NR3C1	0	0	0	0	1	0	0	1	2	2
MIRT216426	hsa	hsa	hsa-miR-126-5p	SERF1A	0	0	0	0	1	0	0	1	2	2
MIRT216451	hsa	hsa	hsa-miR-126-5p	SERF1B	0	0	0	0	1	0	0	1	2	2
MIRT217321	hsa	hsa	hsa-miR-126-5p	FOXO3	0	0	0	0	1	0	0	1	2	4
MIRT235592	hsa	hsa	hsa-miR-126-5p	POFUT1	0	0	0	0	1	0	0	1	2	2
MIRT236107	hsa	hsa	hsa-miR-126-5p	MYCN	0	0	0	0	1	0	0	1	2	2
MIRT241076	hsa	hsa	hsa-miR-126-5p	ZXDA	0	0	0	0	1	0	0	1	2	2
MIRT259362	hsa	hsa	hsa-miR-126-5p	VMA21	0	0	0	0	1	0	0	1	2	2
MIRT261131	hsa	hsa	hsa-miR-126-5p	TRIM8	0	0	0	0	1	0	0	1	2	2
MIRT269705	hsa	hsa	hsa-miR-126-5p	ELK4	0	0	0	0	1	0	0	1	2	4
MIRT273037	hsa	hsa	hsa-miR-126-5p	ZBTB18	0	0	0	0	1	0	0	1	2	4
MIRT281353	hsa	hsa	hsa-miR-126-5p	TMOD3	0	0	0	0	1	0	0	1	2	4
MIRT291515	hsa	hsa	hsa-miR-126-5p	VAPA	0	0	0	0	1	0	0	1	2	2
MIRT298275	hsa	hsa	hsa-miR-126-5p	SON	0	0	0	0	1	0	0	1	2	2
MIRT299108	hsa	hsa	hsa-miR-126-5p	CSRNP3	0	0	0	0	1	0	0	1	2	2
MIRT306692	hsa	hsa	hsa-miR-126-5p	TFRC	0	0	0	0	1	0	0	1	2	2
MIRT328572	hsa	hsa	hsa-miR-126-5p	GALNT4	0	0	0	0	1	0	0	1	2	2
MIRT328576	hsa	hsa	hsa-miR-126-5p	POC1B-GALNT4	0	0	0	0	1	0	0	1	2	2
MIRT352040	hsa	hsa	hsa-miR-126-5p	BZW1	0	0	0	0	1	0	0	1	2	2
MIRT377904	hsa	hsa	hsa-miR-126-5p	LIN54	0	0	0	0	1	0	0	1	2	2
MIRT378580	hsa	hsa	hsa-miR-126-5p	COL19A1	0	0	0	0	1	0	0	1	2	2
MIRT380515	hsa	hsa	hsa-miR-126-5p	SLC12A6	0	0	0	0	1	0	0	1	2	2
MIRT438139	hsa	mmu	hsa-miR-126-3p	Camsap1	1	0	0	0	0	0	0	0	1	1
MIRT438175	hsa	hsa	hsa-miR-126-3p	CD97	1	0	1	0	0	0	0	0	2	1
MIRT438192	hsa	hsa	hsa-miR-126-3p	TCF4	1	0	0	0	1	0	0	0	2	1
MIRT438412	hsa	hsa	hsa-miR-126-3p	Cdkn1b	0	0	1	0	0	0	0	0	1	1
MIRT438574	hsa	hsa	hsa-miR-126-3p	RHOU	1	1	1	0	0	0	0	0	3	1
MIRT438575	hsa	hsa	hsa-miR-126-3p	LRP6	1	1	1	0	0	0	0	0	3	1
MIRT438600	hsa	hsa	hsa-miR-126-3p	ADM	1	0	1	1	0	0	0	0	3	2
MIRT438621	hsa	hsa	hsa-miR-126-5p	MYC	1	0	1	0	0	0	0	0	2	1
MIRT438651	hsa	hsa	hsa-miR-126-3p	SIRT1	1	1	1	0	0	0	0	0	3	1
MIRT438759	hsa	hsa	hsa-miR-126-3p	NFKBIA	1	1	1	0	0	0	0	0	3	1
MIRT467404	hsa	hsa	hsa-miR-126-5p	SOCS3	0	0	0	0	1	0	0	1	2	2
MIRT467528	hsa	hsa	hsa-miR-126-5p	SMG1	0	0	0	0	1	0	0	1	2	4
MIRT470551	hsa	hsa	hsa-miR-126-5p	COASY	0	0	0	0	1	0	0	1	2	2
MIRT472617	hsa	hsa	hsa-miR-126-5p	NAA50	0	0	0	0	1	0	0	1	2	2
MIRT475072	hsa	hsa	hsa-miR-126-5p	ITSN2	0	0	0	0	1	0	0	1	2	4
MIRT482272	hsa	hsa	hsa-miR-126-5p	AGO2	0	0	0	0	1	0	0	1	2	2
MIRT492359	hsa	hsa	hsa-miR-126-5p	SEMA7A	0	0	0	0	1	0	0	1	2	2
MIRT494483	hsa	hsa	hsa-miR-126-5p	BRWD3	0	0	0	0	1	0	0	1	2	2
MIRT499844	hsa	hsa	hsa-miR-126-5p	AVPR1A	0	0	0	0	1	0	0	1	2	4
MIRT501935	hsa	hsa	hsa-miR-126-5p	MBD2	0	0	0	0	1	0	0	1	2	8
MIRT501965	hsa	hsa	hsa-miR-126-5p	MAPK8	0	0	0	0	1	0	0	1	2	2
MIRT503246	hsa	hsa	hsa-miR-126-5p	ZFP36	0	0	0	0	1	0	0	1	2	4
MIRT503962	hsa	hsa	hsa-miR-126-5p	ZNF180	0	0	0	0	1	0	0	1	2	6
MIRT505388	hsa	hsa	hsa-miR-126-5p	TMEM100	0	0	0	0	1	0	0	1	2	2
MIRT510368	hsa	hsa	hsa-miR-126-5p	ZNF703	0	0	0	0	1	0	0	1	2	6
MIRT512216	hsa	hsa	hsa-miR-126-5p	C18orf25	0	0	0	0	1	0	0	1	2	4
MIRT515221	hsa	hsa	hsa-miR-126-5p	GRIK5	0	0	0	0	1	0	0	1	2	2
MIRT519869	hsa	hsa	hsa-miR-126-5p	ZFP62	0	0	0	0	1	0	0	1	2	6
MIRT521870	hsa	hsa	hsa-miR-126-5p	PLAG1	0	0	0	0	1	0	0	1	2	8
MIRT522187	hsa	hsa	hsa-miR-126-5p	NR2C2	0	0	0	0	1	0	0	1	2	6
MIRT523974	hsa	hsa	hsa-miR-126-5p	DVL3	0	0	0	0	1	0	0	1	2	2
MIRT527649	hsa	hsa	hsa-miR-126-3p	KCNJ1	0	0	0	0	1	0	0	1	2	2
MIRT528240	hsa	hsa	hsa-miR-126-5p	SPIN4	0	0	0	0	1	0	0	1	2	2
MIRT528604	hsa	hsa	hsa-miR-126-5p	ZNF326	0	0	0	0	1	0	0	1	2	2
MIRT532873	hsa	hsa	hsa-miR-126-5p	ZNF566	0	0	0	0	1	0	0	1	2	2
MIRT537648	hsa	hsa	hsa-miR-126-5p	ERGIC2	0	0	0	0	1	0	0	1	2	4
MIRT538244	hsa	hsa	hsa-miR-126-5p	CXorf23	0	0	0	0	1	0	0	1	2	2
MIRT538882	hsa	hsa	hsa-miR-126-5p	BTBD1	0	0	0	0	1	0	0	1	2	2
MIRT544757	hsa	hsa	hsa-miR-126-5p	C8orf33	0	0	0	0	1	0	0	1	2	2
MIRT545417	hsa	hsa	hsa-miR-126-3p	SLC39A6	0	0	0	0	1	0	0	1	2	2
MIRT547145	hsa	hsa	hsa-miR-126-5p	PGM3	0	0	0	0	1	0	0	1	2	2
MIRT548677	hsa	hsa	hsa-miR-126-5p	CRNKL1	0	0	0	0	1	0	0	1	2	2
MIRT550159	hsa	hsa	hsa-miR-126-5p	ZNF223	0	0	0	0	1	0	0	1	2	4
MIRT551097	hsa	hsa	hsa-miR-126-5p	TTC8	0	0	0	0	1	0	0	1	2	2
MIRT552633	hsa	hsa	hsa-miR-126-5p	ZBTB41	0	0	0	0	1	0	0	1	2	2
MIRT558542	hsa	hsa	hsa-miR-126-5p	CSNK1G3	0	0	0	0	1	0	0	1	2	4
MIRT558912	hsa	hsa	hsa-miR-126-5p	CBX5	0	0	0	0	1	0	0	1	2	2
MIRT559508	hsa	hsa	hsa-miR-126-5p	ARID5B	0	0	0	0	1	0	0	1	2	4
MIRT559548	hsa	hsa	hsa-miR-126-5p	ARGLU1	0	0	0	0	1	0	0	1	2	2
MIRT559667	hsa	hsa	hsa-miR-126-5p	AGO3	0	0	0	0	1	0	0	1	2	2
MIRT560577	hsa	hsa	hsa-miR-126-5p	ZNF460	0	0	0	0	1	0	0	1	2	2
MIRT561730	hsa	hsa	hsa-miR-126-5p	PPIF	0	0	0	0	1	0	0	1	2	2
MIRT561851	hsa	hsa	hsa-miR-126-5p	NPTX1	0	0	0	0	1	0	0	1	2	2
MIRT562750	hsa	hsa	hsa-miR-126-5p	AOC3	0	0	0	0	1	0	0	1	2	2
MIRT563141	hsa	hsa	hsa-miR-126-5p	NOLC1	0	0	0	0	1	0	0	1	2	2
MIRT563375	hsa	hsa	hsa-miR-126-5p	DSPP	0	0	0	0	1	0	0	1	2	2
MIRT568554	hsa	hsa	hsa-miR-126-3p	AKT2	1	1	1	1	1	0	1	1	7	3
MIRT611430	hsa	hsa	hsa-miR-126-5p	UGT8	0	0	0	0	1	0	0	1	2	4
MIRT613368	hsa	hsa	hsa-miR-126-3p	ACVR2B	0	0	0	0	1	0	0	1	2	2
MIRT614772	hsa	hsa	hsa-miR-126-3p	SLC41A2	0	0	0	0	1	0	0	1	2	4
MIRT618742	hsa	hsa	hsa-miR-126-5p	KIF1B	0	0	0	0	1	0	0	1	2	2
MIRT623682	hsa	hsa	hsa-miR-126-5p	HOXB6	0	0	0	0	1	0	0	1	2	2
MIRT623746	hsa	hsa	hsa-miR-126-3p	GRIN2B	0	0	0	0	1	0	0	1	2	2
MIRT639513	hsa	hsa	hsa-miR-126-5p	FYB	0	0	0	0	1	0	0	1	2	2
MIRT641911	hsa	hsa	hsa-miR-126-5p	SMARCC2	0	0	0	0	1	0	0	1	2	2
MIRT657335	hsa	hsa	hsa-miR-126-5p	HNRNPDL	0	0	0	0	1	0	0	1	2	2
MIRT697667	hsa	hsa	hsa-miR-126-5p	WNK1	0	0	0	0	1	0	0	1	2	2
MIRT698879	hsa	hsa	hsa-miR-126-5p	SPTY2D1	0	0	0	0	1	0	0	1	2	2
MIRT701668	hsa	hsa	hsa-miR-126-5p	MYBL1	0	0	0	0	1	0	0	1	2	2
MIRT703877	hsa	hsa	hsa-miR-126-5p	ERCC6	0	0	0	0	1	0	0	1	2	2
MIRT704765	hsa	hsa	hsa-miR-126-5p	CDKN2AIPNL	0	0	0	0	1	0	0	1	2	2
MIRT707761	hsa	hsa	hsa-miR-126-5p	ZBTB7A	0	0	0	0	1	0	0	1	2	2
MIRT708057	hsa	hsa	hsa-miR-126-5p	LONRF3	0	0	0	0	1	0	0	1	2	2
MIRT709996	hsa	hsa	hsa-miR-126-5p	IFIT1	0	0	0	0	1	0	0	1	2	2
MIRT713505	hsa	hsa	hsa-miR-126-5p	DCAF17	0	0	0	0	1	0	0	1	2	2
MIRT720242	hsa	hsa	hsa-miR-126-5p	GPBP1	0	0	0	0	1	0	0	1	2	2
MIRT721111	hsa	hsa	hsa-miR-126-5p	MYCBP2	0	0	0	0	1	0	0	1	2	2
MIRT724258	hsa	hsa	hsa-miR-126-5p	GLUD1	0	0	0	0	1	0	0	1	2	2
MIRT725385	hsa	hsa	hsa-miR-126-5p	METTL8	0	0	0	0	1	0	0	1	2	2
MIRT732065	hsa	hsa	hsa-miR-126-3p	CADM1	1	1	1	0	0	0	0	0	3	1
MIRT732769	hsa	hsa	hsa-miR-126-3p	KLF10	1	1	1	0	0	0	0	0	3	0
MIRT733084	hsa	hsa	hsa-miR-126-3p	BMP2	0	0	1	0	0	0	0	0	1	0
MIRT733239	hsa	hsa	hsa-miR-126-3p	NR3C1	0	0	0	1	0	0	0	0	1	0
MIRT733371	hsa	hsa	hsa-miR-126-5p	ADAMTS4	1	1	1	0	0	0	0	0	3	0
MIRT733738	hsa	hsa	hsa-miR-126-3p	ANXA2	0	1	0	0	0	0	0	0	1	0
MIRT735004	hsa	hsa	hsa-miR-126-5p	DCTN4	1	0	1	0	0	0	0	0	2	0
MIRT735014	hsa	hsa	hsa-miR-126-5p	METTL3	1	1	1	0	0	0	0	0	3	0
MIRT735015	hsa	hsa	hsa-miR-126-5p	DGCR8	1	1	1	0	0	0	0	0	3	0
MIRT735281	hsa	hsa	hsa-miR-126-3p	PARP16	0	0	1	0	0	0	0	0	1	0
MIRT735527	hsa	hsa	hsa-miR-126-5p	IL17A	1	1	1	0	0	0	0	0	3	0
MIRT735790	hsa	hsa	hsa-miR-126-3p	LNPK	1	1	0	0	0	0	0	0	2	0
MIRT736014	hsa	hsa	hsa-miR-126-3p	AKT1	0	0	1	0	0	0	0	0	1	0
MIRT736915	hsa	hsa	hsa-miR-126-3p	PLK4	1	1	1	0	0	0	0	0	3	0
MIRT737307	hsa	hsa	hsa-miR-126-3p	JAK1	1	1	1	0	0	0	0	0	3	0
MIRT000019	hsa	hsa	hsa-miR-21-5p	RASGRP1	1	1	1	1	1	0	1	0	6	4
MIRT000157	hsa	hsa	hsa-miR-21-5p	CDC25A	1	0	1	1	1	0	1	0	5	4
MIRT000158	hsa	hsa	hsa-miR-21-5p	TP53	0	0	0	0	0	0	1	0	1	1
MIRT000159	hsa	hsa	hsa-miR-21-5p	BCL2	1	1	1	0	1	0	1	0	5	10
MIRT000163	hsa	hsa	hsa-miR-21-5p	WIBG	0	0	0	0	0	0	1	0	1	2
MIRT000164	hsa	hsa	hsa-miR-21-5p	WFS1	0	0	0	0	0	0	1	0	1	2
MIRT000166	hsa	hsa	hsa-miR-21-5p	TM9SF3	1	0	0	0	0	0	1	0	2	2
MIRT000167	hsa	hsa	hsa-miR-21-5p	RTN4	1	0	0	0	1	0	1	0	3	3
MIRT000168	hsa	hsa	hsa-miR-21-5p	RPS7	0	1	1	1	1	0	1	0	5	17
MIRT000169	hsa	hsa	hsa-miR-21-5p	PLOD3	1	0	0	0	0	0	1	0	2	2
MIRT000170	hsa	hsa	hsa-miR-21-5p	PDHA2	0	0	0	0	0	0	1	0	1	2
MIRT000171	hsa	hsa	hsa-miR-21-5p	NCAPG	1	0	0	0	0	0	1	0	2	2
MIRT000172	hsa	hsa	hsa-miR-21-5p	DERL1	1	0	0	1	0	0	1	0	3	3
MIRT000173	hsa	hsa	hsa-miR-21-5p	BASP1	1	0	0	0	0	0	1	0	2	3
MIRT000174	hsa	hsa	hsa-miR-21-5p	SPRY1	0	0	1	1	1	0	1	0	4	1
MIRT000175	hsa	hsa	hsa-miR-21-5p	WNT1	0	0	0	0	0	0	1	0	1	1
MIRT000176	hsa	hsa	hsa-miR-21-5p	JAG1	1	0	1	1	0	0	1	0	4	3
MIRT000177	hsa	hsa	hsa-miR-21-5p	REST	1	0	0	0	0	0	1	0	2	1
MIRT000672	hsa	hsa	hsa-miR-21-5p	SPRY2	2	2	2	0	0	0	2	0	8	6
MIRT000954	hsa	hsa	hsa-miR-21-5p	TIMP3	2	2	2	1	0	0	1	0	8	7
MIRT000960	hsa	hsa	hsa-miR-21-5p	SOX5	1	1	1	1	0	0	1	0	5	2
MIRT000961	hsa	hsa	hsa-miR-21-5p	MTAP	1	1	1	1	0	0	0	0	4	2
MIRT000969	hsa	hsa	hsa-miR-21-5p	RECK	1	1	1	1	0	0	1	0	5	11
MIRT001121	hsa	hsa	hsa-miR-21-5p	E2F2	0	0	1	0	0	0	0	0	1	1
MIRT001188	hsa	hsa	hsa-miR-21-5p	FMOD	0	1	0	0	0	0	1	0	2	1
MIRT001189	hsa	hsa	hsa-miR-21-5p	TGFBR2	1	1	1	1	0	0	1	0	5	6
MIRT001190	hsa	hsa	hsa-miR-21-5p	PTEN	1	2	2	1	0	0	1	0	7	61
MIRT001191	hsa	hsa	hsa-miR-21-5p	E2F1	1	1	1	0	0	0	1	0	4	2
MIRT001208	hsa	hsa	hsa-miR-21-5p	TGFBI	1	1	0	1	0	0	0	0	3	2
MIRT001220	hsa	hsa	hsa-miR-21-5p	LRRFIP1	1	1	1	0	0	0	1	0	4	4
MIRT001221	hsa	hsa	hsa-miR-21-5p	MARCKS	1	1	0	0	0	0	1	0	3	1
MIRT001980	hsa	hsa	hsa-miR-21-5p	TPM1	1	1	1	1	0	0	1	0	5	9
MIRT002090	hsa	hsa	hsa-miR-21-5p	NFIB	1	1	1	0	0	0	1	0	4	6
MIRT002406	hsa	hsa	hsa-miR-21-5p	CDK6	1	1	1	0	1	0	1	0	5	2
MIRT002407	hsa	hsa	hsa-miR-21-5p	RP2	0	0	0	1	0	0	1	0	2	2
MIRT002408	hsa	hsa	hsa-miR-21-5p	SGK3	0	0	0	0	1	0	1	0	2	2
MIRT002409	hsa	hsa	hsa-miR-21-5p	SLC16A10	1	1	1	1	0	0	1	0	5	3
MIRT002410	hsa	hsa	hsa-miR-21-5p	APAF1	1	1	1	1	0	0	1	0	5	3
MIRT002411	hsa	hsa	hsa-miR-21-5p	GLCCI1	0	0	0	1	1	0	0	0	2	2
MIRT002412	hsa	hsa	hsa-miR-21-5p	SOCS5	0	0	0	1	0	0	1	0	2	2
MIRT002414	hsa	hsa	hsa-miR-21-5p	SESN1	0	0	0	1	0	0	1	0	2	2
MIRT002416	hsa	hsa	hsa-miR-21-5p	BTG2	2	2	2	1	1	0	1	0	9	8
MIRT002418	hsa	hsa	hsa-miR-21-5p	PRRG4	0	0	0	0	0	0	1	0	1	1
MIRT002419	hsa	hsa	hsa-miR-21-5p	HIPK3	0	0	1	1	0	0	1	0	3	2
MIRT002420	hsa	hsa	hsa-miR-21-5p	FAM3C	0	0	0	1	0	0	1	0	2	2
MIRT002421	hsa	hsa	hsa-miR-21-5p	FAS	0	0	0	1	0	0	1	0	2	2
MIRT002422	hsa	hsa	hsa-miR-21-5p	CDKN1A	0	0	0	0	0	0	1	0	1	1
MIRT003054	hsa	hsa	hsa-miR-21-5p	PDCD4	1	2	2	1	1	0	1	1	9	57
MIRT003146	hsa	rno	hsa-miR-21-5p	Pdcd4	0	1	1	1	0	0	0	1	4	3
MIRT003147	hsa	rno	hsa-miR-21-5p	Pten	0	1	1	1	0	0	0	0	3	1
MIRT003317	hsa	hsa	hsa-miR-21-5p	RHOB	1	1	1	0	0	0	1	0	4	4
MIRT003567	hsa	hsa	hsa-miR-21-5p	SERPINB5	1	1	1	1	0	0	1	0	5	8
MIRT003837	hsa	hsa	hsa-miR-21-5p	BMPR2	1	1	1	1	0	0	1	0	5	6
MIRT003988	hsa	hsa	hsa-miR-21-5p	RASA1	1	1	0	0	0	0	1	0	3	1
MIRT004287	hsa	hsa	hsa-miR-21-5p	TGIF1	0	1	0	0	0	0	1	0	2	1
MIRT004306	hsa	hsa	hsa-miR-21-5p	NCOA3	1	0	0	0	0	0	1	0	2	1
MIRT004307	hsa	hsa	hsa-miR-21-5p	MYC	0	0	1	0	0	0	1	0	2	2
MIRT004318	hsa	hsa	hsa-miR-21-5p	ERBB2	0	1	1	0	0	0	0	0	2	1
MIRT004812	hsa	hsa	hsa-miR-21-5p	SPATS2L	0	0	0	0	0	0	1	0	1	1
MIRT004813	hsa	hsa	hsa-miR-21-5p	EIF2S1	0	0	0	0	0	0	1	0	1	1
MIRT004814	hsa	hsa	hsa-miR-21-5p	PCBP1	1	0	0	1	0	0	1	0	3	2
MIRT004838	hsa	mmu	hsa-miR-21-5p	Pten	0	1	1	1	0	0	0	0	3	1
MIRT004839	hsa	mmu	hsa-miR-21-5p	Reck	0	1	1	1	0	0	0	0	3	1
MIRT005323	hsa	hsa	hsa-miR-21-5p	JMY	1	0	1	0	0	0	1	0	3	1
MIRT005324	hsa	hsa	hsa-miR-21-5p	TOPORS	1	0	1	1	0	0	1	0	4	3
MIRT005325	hsa	hsa	hsa-miR-21-5p	HNRNPK	1	0	1	0	0	0	1	0	3	4
MIRT005327	hsa	hsa	hsa-miR-21-5p	DAXX	1	1	1	0	0	0	1	0	4	1
MIRT005328	hsa	hsa	hsa-miR-21-5p	TP53BP2	1	0	1	0	0	0	1	0	3	1
MIRT005329	hsa	hsa	hsa-miR-21-5p	TP63	1	1	1	0	0	0	1	0	4	2
MIRT005330	hsa	hsa	hsa-miR-21-5p	TGFBR3	1	0	1	1	0	0	1	0	4	3
MIRT005331	hsa	hsa	hsa-miR-21-5p	PPIF	1	0	1	1	0	0	0	0	3	2
MIRT005429	hsa	hsa	hsa-miR-21-5p	MSH2	1	1	1	1	0	0	1	0	5	5
MIRT005430	hsa	hsa	hsa-miR-21-5p	MSH6	1	1	1	0	0	0	1	0	4	1
MIRT005565	hsa	hsa	hsa-miR-21-5p	TIAM1	1	0	1	1	0	0	1	0	4	3
MIRT005717	hsa	hsa	hsa-miR-21-5p	ISCU	1	1	1	0	0	0	0	0	3	1
MIRT005737	hsa	hsa	hsa-miR-21-5p	MEF2C	1	0	0	0	0	0	0	0	1	1
MIRT005772	hsa	hsa	hsa-miR-21-5p	EIF4A2	1	1	1	1	0	0	0	0	4	1
MIRT005773	hsa	hsa	hsa-miR-21-5p	ANKRD46	1	1	1	1	0	0	0	0	4	1
MIRT005807	hsa	hsa	hsa-miR-21-5p	EGFR	1	1	1	1	0	0	1	0	5	2
MIRT005951	hsa	hsa	hsa-miR-21-5p	IL1B	1	0	1	1	0	0	0	0	3	1
MIRT005952	hsa	hsa	hsa-miR-21-5p	ICAM1	1	0	1	1	0	0	0	0	3	1
MIRT005953	hsa	hsa	hsa-miR-21-5p	PLAT	1	0	1	1	0	0	0	0	3	1
MIRT005954	hsa	hsa	hsa-miR-21-5p	PTX3	1	0	0	0	0	0	0	0	1	1
MIRT005955	hsa	hsa	hsa-miR-21-5p	TNFAIP3	1	0	0	0	0	0	0	0	1	1
MIRT005956	hsa	hsa	hsa-miR-21-5p	CCR1	1	0	0	0	0	0	0	0	1	1
MIRT005974	hsa	hsa	hsa-miR-21-5p	CDK2AP1	1	1	1	0	0	0	0	0	3	1
MIRT006199	hsa	hsa	hsa-miR-21-5p	CCL20	1	0	1	0	0	0	0	0	2	2
MIRT006236	hsa	hsa	hsa-miR-21-5p	SP1	1	1	0	0	0	0	0	0	2	1
MIRT006288	hsa	hsa	hsa-miR-21-5p	PIAS3	1	1	1	0	0	0	0	0	3	2
MIRT006313	hsa	hsa	hsa-miR-21-5p	DOCK4	1	0	1	0	0	0	0	0	2	1
MIRT006314	hsa	hsa	hsa-miR-21-5p	DOCK5	1	0	1	0	0	0	0	0	2	1
MIRT006315	hsa	hsa	hsa-miR-21-5p	DOCK7	1	0	1	0	0	0	0	0	2	1
MIRT006323	hsa	hsa	hsa-miR-21-5p	DUSP10	1	1	1	0	0	0	0	0	3	1
MIRT006422	hsa	hsa	hsa-miR-21-5p	PPARA	2	2	2	1	0	0	0	0	7	5
MIRT006515	hsa	hsa	hsa-miR-21-5p	ANP32A	1	1	1	0	0	0	0	0	3	1
MIRT006516	hsa	hsa	hsa-miR-21-5p	SMARCA4	1	1	1	0	0	0	0	0	3	1
MIRT006529	hsa	hsa	hsa-miR-21-5p	NFKB1	0	0	0	0	1	0	0	0	1	1
MIRT006797	hsa	hsa	hsa-miR-21-5p	NTF3	1	0	1	0	0	0	0	0	2	1
MIRT006821	hsa	hsa	hsa-miR-21-5p	COL4A1	1	0	1	0	0	0	0	0	2	1
MIRT006989	hsa	hsa	hsa-miR-21-5p	FASLG	1	1	1	0	0	0	1	0	4	6
MIRT006997	hsa	hsa	hsa-miR-21-5p	SOD3	1	0	0	0	0	0	0	0	1	1
MIRT007085	hsa	hsa	hsa-miR-21-5p	TCF21	1	0	0	0	0	0	0	0	1	1
MIRT007362	hsa	hsa	hsa-miR-21-5p	SMAD7	1	1	1	0	0	0	0	0	3	2
MIRT030661	hsa	hsa	hsa-miR-21-5p	PHIP	0	0	0	1	0	0	0	0	1	1
MIRT030662	hsa	hsa	hsa-miR-21-5p	PALLD	0	0	0	1	0	0	0	0	1	1
MIRT030663	hsa	hsa	hsa-miR-21-5p	BOC	0	0	0	1	0	0	0	0	1	1
MIRT030664	hsa	hsa	hsa-miR-21-5p	DAAM1	0	0	0	1	0	0	0	0	1	1
MIRT030665	hsa	hsa	hsa-miR-21-5p	C20orf194	0	0	0	1	0	0	0	0	1	1
MIRT030666	hsa	hsa	hsa-miR-21-5p	COL5A2	0	0	0	1	0	0	0	0	1	1
MIRT030667	hsa	hsa	hsa-miR-21-5p	TPRG1L	0	0	0	1	1	0	0	0	2	2
MIRT030668	hsa	hsa	hsa-miR-21-5p	NIN	0	0	0	1	0	0	0	0	1	1
MIRT030669	hsa	hsa	hsa-miR-21-5p	PPAP2A	0	0	0	1	0	0	0	0	1	1
MIRT030670	hsa	hsa	hsa-miR-21-5p	TRIM38	0	0	0	1	0	0	0	0	1	1
MIRT030671	hsa	hsa	hsa-miR-21-5p	DDR2	0	0	0	1	0	0	0	0	1	1
MIRT030672	hsa	hsa	hsa-miR-21-5p	VPS54	0	0	0	1	0	0	0	0	1	1
MIRT030673	hsa	hsa	hsa-miR-21-5p	KIAA1715	0	0	0	1	0	0	0	0	1	1
MIRT030674	hsa	hsa	hsa-miR-21-5p	BAZ1B	0	0	0	1	0	0	0	0	1	1
MIRT030675	hsa	hsa	hsa-miR-21-5p	LIN7C	0	0	0	1	0	0	0	0	1	1
MIRT030676	hsa	hsa	hsa-miR-21-5p	USP34	0	0	0	1	0	0	0	0	1	1
MIRT030677	hsa	hsa	hsa-miR-21-5p	GNE	0	0	0	1	0	0	0	0	1	1
MIRT030678	hsa	hsa	hsa-miR-21-5p	ZBTB8A	0	0	0	1	0	0	0	0	1	1
MIRT030679	hsa	hsa	hsa-miR-21-5p	CLOCK	0	0	0	1	0	0	0	0	1	1
MIRT030680	hsa	hsa	hsa-miR-21-5p	LPGAT1	0	0	0	1	0	0	0	0	1	1
MIRT030681	hsa	hsa	hsa-miR-21-5p	NIPBL	0	0	0	1	0	0	0	0	1	1
MIRT030682	hsa	hsa	hsa-miR-21-5p	DDHD2	0	0	0	1	0	0	0	0	1	1
MIRT030683	hsa	hsa	hsa-miR-21-5p	C2orf43	0	0	0	1	0	0	0	0	1	1
MIRT030684	hsa	hsa	hsa-miR-21-5p	SGCB	0	0	0	1	0	0	0	0	1	1
MIRT030685	hsa	hsa	hsa-miR-21-5p	FANCI	0	0	0	1	0	0	0	0	1	1
MIRT030686	hsa	hsa	hsa-miR-21-5p	EDIL3	0	0	0	1	0	0	0	0	1	1
MIRT030687	hsa	hsa	hsa-miR-21-5p	DTX3L	0	0	0	1	0	0	0	0	1	1
MIRT030688	hsa	hsa	hsa-miR-21-5p	IREB2	0	0	0	1	0	0	0	0	1	1
MIRT030689	hsa	hsa	hsa-miR-21-5p	MGAT4A	0	0	0	1	0	0	0	0	1	1
MIRT030690	hsa	hsa	hsa-miR-21-5p	RAPH1	0	0	0	1	0	0	0	0	1	1
MIRT030691	hsa	hsa	hsa-miR-21-5p	CYBRD1	0	0	0	1	0	0	0	0	1	1
MIRT030692	hsa	hsa	hsa-miR-21-5p	SLAIN2	0	0	0	1	0	0	0	0	1	1
MIRT030693	hsa	hsa	hsa-miR-21-5p	KIAA1551	0	0	0	1	0	0	0	0	1	1
MIRT030694	hsa	hsa	hsa-miR-21-5p	SOX2	0	0	1	1	0	0	0	0	2	2
MIRT030695	hsa	hsa	hsa-miR-21-5p	GTF2A1	0	0	0	1	0	0	0	0	1	1
MIRT030696	hsa	hsa	hsa-miR-21-5p	RRAGC	0	0	0	1	0	0	0	0	1	1
MIRT030697	hsa	hsa	hsa-miR-21-5p	PIGN	0	0	0	1	0	0	0	0	1	1
MIRT030698	hsa	hsa	hsa-miR-21-5p	HPS5	0	0	0	1	0	0	0	0	1	1
MIRT030699	hsa	hsa	hsa-miR-21-5p	SESTD1	0	0	0	1	0	0	0	0	1	1
MIRT030700	hsa	hsa	hsa-miR-21-5p	MEF2A	0	0	0	1	0	0	0	0	1	1
MIRT030701	hsa	hsa	hsa-miR-21-5p	ZBTB47	0	0	0	1	0	0	0	0	1	1
MIRT030702	hsa	hsa	hsa-miR-21-5p	ELOVL4	0	0	0	1	0	0	0	0	1	1
MIRT030703	hsa	hsa	hsa-miR-21-5p	EPHA4	0	0	0	1	0	0	0	0	1	1
MIRT030704	hsa	hsa	hsa-miR-21-5p	ENAH	0	0	0	1	0	0	0	0	1	1
MIRT030705	hsa	hsa	hsa-miR-21-5p	TBL1XR1	0	0	0	1	0	0	0	0	1	1
MIRT030706	hsa	hsa	hsa-miR-21-5p	NBEA	0	0	0	1	0	0	0	0	1	1
MIRT030707	hsa	hsa	hsa-miR-21-5p	TAF5	0	0	0	1	0	0	0	0	1	1
MIRT030708	hsa	hsa	hsa-miR-21-5p	AP3M1	0	0	0	1	0	0	0	0	1	1
MIRT030709	hsa	hsa	hsa-miR-21-5p	CD47	0	0	0	1	0	0	0	0	1	1
MIRT030710	hsa	hsa	hsa-miR-21-5p	LATS1	0	0	0	1	0	0	0	0	1	1
MIRT030711	hsa	hsa	hsa-miR-21-5p	CPEB3	0	0	0	1	0	0	0	0	1	1
MIRT030712	hsa	hsa	hsa-miR-21-5p	RMND5A	0	0	1	1	0	0	0	0	2	2
MIRT030713	hsa	hsa	hsa-miR-21-5p	KBTBD7	0	0	0	1	0	0	0	0	1	1
MIRT030714	hsa	hsa	hsa-miR-21-5p	MEIS1	0	0	0	1	0	0	0	0	1	1
MIRT030715	hsa	hsa	hsa-miR-21-5p	GNB4	0	0	0	0	1	0	0	0	1	1
MIRT030716	hsa	hsa	hsa-miR-21-5p	MMP2	0	0	1	0	0	0	0	0	1	1
MIRT030717	hsa	hsa	hsa-miR-21-5p	VEGFA	0	1	1	0	0	0	0	0	2	2
MIRT030718	hsa	hsa	hsa-miR-21-5p	REV3L	0	0	0	1	0	0	0	0	1	1
MIRT030719	hsa	hsa	hsa-miR-21-5p	TXLNG2P	0	0	0	1	0	0	0	0	1	1
MIRT030720	hsa	hsa	hsa-miR-21-5p	KLHL3	0	0	0	0	0	0	1	0	1	1
MIRT030721	hsa	hsa	hsa-miR-21-5p	SCAF11	0	0	0	1	0	0	0	0	1	1
MIRT030722	hsa	hsa	hsa-miR-21-5p	ACAP2	0	0	0	0	0	0	1	0	1	1
MIRT030723	hsa	hsa	hsa-miR-21-5p	HNRNPH1	0	0	0	1	0	0	0	0	1	1
MIRT030724	hsa	hsa	hsa-miR-21-5p	PARP1	0	0	0	1	0	0	0	0	1	1
MIRT030725	hsa	hsa	hsa-miR-21-5p	CERS6	0	0	0	1	0	0	0	0	1	1
MIRT030726	hsa	hsa	hsa-miR-21-5p	SNX13	0	0	0	0	0	0	1	0	1	1
MIRT030727	hsa	hsa	hsa-miR-21-5p	SNRNP48	0	0	0	1	0	0	0	0	1	1
MIRT030728	hsa	hsa	hsa-miR-21-5p	FUBP1	0	0	0	1	0	0	0	0	1	1
MIRT030729	hsa	hsa	hsa-miR-21-5p	RTF1	0	0	0	0	0	0	1	0	1	1
MIRT030730	hsa	hsa	hsa-miR-21-5p	TGFB1	0	0	0	1	0	0	0	0	1	1
MIRT030731	hsa	hsa	hsa-miR-21-5p	ANKRD28	0	0	0	1	0	0	0	0	1	1
MIRT030732	hsa	hsa	hsa-miR-21-5p	SYNE2	0	0	0	1	0	0	0	0	1	1
MIRT030733	hsa	hsa	hsa-miR-21-5p	OSBPL1A	0	0	0	1	0	0	0	0	1	1
MIRT030734	hsa	hsa	hsa-miR-21-5p	RSPRY1	0	0	0	1	0	0	0	0	1	1
MIRT030735	hsa	hsa	hsa-miR-21-5p	SRSF11	0	0	0	1	0	0	0	0	1	1
MIRT030736	hsa	hsa	hsa-miR-21-5p	ASRGL1	0	0	0	1	0	0	0	0	1	1
MIRT030737	hsa	hsa	hsa-miR-21-5p	CUL3	0	0	0	0	0	0	1	0	1	1
MIRT030738	hsa	hsa	hsa-miR-21-5p	RB1	0	0	0	1	0	0	0	0	1	1
MIRT030739	hsa	hsa	hsa-miR-21-5p	TSN	0	0	0	0	0	0	1	0	1	1
MIRT030740	hsa	hsa	hsa-miR-21-5p	EXOC8	0	0	0	1	0	0	0	0	1	1
MIRT030741	hsa	hsa	hsa-miR-21-5p	IVNS1ABP	0	0	0	1	0	0	0	0	1	1
MIRT030742	hsa	hsa	hsa-miR-21-5p	UTRN	0	0	0	1	0	0	0	0	1	1
MIRT030743	hsa	hsa	hsa-miR-21-5p	RASSF9	0	0	0	0	0	0	1	0	1	1
MIRT030744	hsa	hsa	hsa-miR-21-5p	ACAT1	0	1	1	1	0	0	1	0	4	2
MIRT030745	hsa	hsa	hsa-miR-21-5p	PFKFB2	1	1	1	1	0	0	0	0	4	2
MIRT030746	hsa	hsa	hsa-miR-21-5p	PDGFD	0	0	0	1	0	0	0	0	1	1
MIRT030747	hsa	hsa	hsa-miR-21-5p	COBLL1	0	0	0	1	0	0	0	0	1	1
MIRT030748	hsa	hsa	hsa-miR-21-5p	SAMD5	0	0	0	1	0	0	0	0	1	1
MIRT030749	hsa	hsa	hsa-miR-21-5p	MOAP1	0	0	0	1	0	0	0	0	1	1
MIRT030750	hsa	hsa	hsa-miR-21-5p	KLHL24	0	0	0	1	0	0	0	0	1	1
MIRT030751	hsa	hsa	hsa-miR-21-5p	ZNF326	0	0	0	1	0	0	0	0	1	1
MIRT030752	hsa	hsa	hsa-miR-21-5p	WHSC1	0	0	0	1	0	0	0	0	1	1
MIRT030753	hsa	hsa	hsa-miR-21-5p	BTBD7	0	0	0	1	0	0	0	0	1	1
MIRT030754	hsa	hsa	hsa-miR-21-5p	GAPVD1	0	0	0	1	0	0	0	0	1	1
MIRT030755	hsa	hsa	hsa-miR-21-5p	TNS3	0	0	0	1	0	0	0	0	1	1
MIRT030756	hsa	hsa	hsa-miR-21-5p	ESYT2	0	0	0	1	0	0	0	0	1	1
MIRT030757	hsa	hsa	hsa-miR-21-5p	MYEF2	0	0	0	1	0	0	0	0	1	1
MIRT030758	hsa	hsa	hsa-miR-21-5p	PPP1R3B	0	0	0	0	0	0	1	0	1	1
MIRT030759	hsa	hsa	hsa-miR-21-5p	PKD2	0	0	0	1	0	0	0	0	1	1
MIRT030760	hsa	hsa	hsa-miR-21-5p	PTAR1	0	0	0	1	0	0	0	0	1	1
MIRT030761	hsa	hsa	hsa-miR-21-5p	PAN3	0	0	0	1	0	0	0	0	1	1
MIRT030762	hsa	hsa	hsa-miR-21-5p	ZRANB1	0	0	0	1	0	0	0	0	1	1
MIRT030763	hsa	hsa	hsa-miR-21-5p	MON2	0	0	0	1	0	0	0	0	1	1
MIRT030764	hsa	hsa	hsa-miR-21-5p	RASEF	0	0	0	1	0	0	0	0	1	1
MIRT030765	hsa	hsa	hsa-miR-21-5p	GNAQ	0	0	0	1	0	0	0	0	1	1
MIRT030766	hsa	hsa	hsa-miR-21-5p	HERPUD2	0	0	0	1	0	0	0	0	1	1
MIRT030767	hsa	hsa	hsa-miR-21-5p	MAP3K2	0	0	0	1	0	0	0	0	1	1
MIRT030768	hsa	hsa	hsa-miR-21-5p	THOC2	0	0	0	1	0	0	0	0	1	1
MIRT030769	hsa	hsa	hsa-miR-21-5p	RASGRP3	0	0	0	1	0	0	0	0	1	1
MIRT030770	hsa	hsa	hsa-miR-21-5p	PHF17	0	0	0	1	0	0	0	0	1	1
MIRT030771	hsa	hsa	hsa-miR-21-5p	USP7	0	0	0	1	0	0	0	0	1	1
MIRT030772	hsa	hsa	hsa-miR-21-5p	GTF2I	0	0	0	1	0	0	0	0	1	1
MIRT030773	hsa	hsa	hsa-miR-21-5p	MKNK2	0	0	1	1	0	0	0	0	2	1
MIRT030774	hsa	hsa	hsa-miR-21-5p	CLCN5	0	0	0	1	0	0	0	0	1	1
MIRT030775	hsa	hsa	hsa-miR-21-5p	TRIM2	0	0	0	1	0	0	0	0	1	1
MIRT030776	hsa	hsa	hsa-miR-21-5p	LONRF2	0	0	0	1	0	0	0	0	1	1
MIRT030777	hsa	hsa	hsa-miR-21-5p	EIF4EBP2	0	0	0	1	0	0	0	0	1	1
MIRT030778	hsa	hsa	hsa-miR-21-5p	PHF16	0	0	0	1	0	0	0	0	1	1
MIRT030779	hsa	hsa	hsa-miR-21-5p	ELOVL7	0	0	0	1	0	0	0	0	1	1
MIRT030780	hsa	hsa	hsa-miR-21-5p	VPS41	0	0	0	0	0	0	1	0	1	1
MIRT030781	hsa	hsa	hsa-miR-21-5p	SASH1	0	0	1	1	0	0	0	0	2	2
MIRT030782	hsa	hsa	hsa-miR-21-5p	RAB22A	0	0	0	1	1	0	0	1	3	4
MIRT030783	hsa	hsa	hsa-miR-21-5p	SUZ12	0	0	0	1	0	0	0	0	1	1
MIRT030784	hsa	hsa	hsa-miR-21-5p	SPIN1	0	0	0	1	0	0	0	0	1	1
MIRT030785	hsa	hsa	hsa-miR-21-5p	POLR3B	0	0	0	1	0	0	0	0	1	1
MIRT030786	hsa	hsa	hsa-miR-21-5p	ATP2B4	0	0	0	1	0	0	0	0	1	1
MIRT030787	hsa	hsa	hsa-miR-21-5p	CCDC34	0	0	0	1	0	0	0	0	1	1
MIRT030788	hsa	hsa	hsa-miR-21-5p	PGRMC2	0	0	0	1	0	0	0	0	1	1
MIRT030789	hsa	hsa	hsa-miR-21-5p	TRPM7	0	0	0	1	0	0	0	0	1	1
MIRT030790	hsa	hsa	hsa-miR-21-5p	GID4	0	0	0	1	1	0	0	1	3	5
MIRT030791	hsa	hsa	hsa-miR-21-5p	FAM63B	0	0	0	0	0	0	1	0	1	1
MIRT030792	hsa	hsa	hsa-miR-21-5p	PLEKHA1	0	0	0	1	0	0	0	0	1	1
MIRT030793	hsa	hsa	hsa-miR-21-5p	MALT1	0	0	0	1	0	0	0	0	1	1
MIRT030794	hsa	hsa	hsa-miR-21-5p	ZNF367	0	0	0	0	1	0	0	0	1	2
MIRT030795	hsa	hsa	hsa-miR-21-5p	TMEM245	0	0	0	0	1	0	0	0	1	1
MIRT030796	hsa	hsa	hsa-miR-21-5p	MBNL1	0	0	0	0	1	0	0	1	2	4
MIRT030797	hsa	hsa	hsa-miR-21-5p	MORC3	0	0	0	0	1	0	0	0	1	1
MIRT030798	hsa	hsa	hsa-miR-21-5p	ZNF35	0	0	0	0	1	0	0	0	1	1
MIRT030799	hsa	hsa	hsa-miR-21-5p	PSRC1	0	0	0	0	0	0	1	0	1	1
MIRT030800	hsa	hsa	hsa-miR-21-5p	FOXN3	0	0	0	1	0	0	0	0	1	1
MIRT030801	hsa	hsa	hsa-miR-21-5p	NR2C2	0	0	0	1	0	0	0	0	1	1
MIRT030802	hsa	hsa	hsa-miR-21-5p	FBXO3	0	0	0	1	0	0	0	0	1	1
MIRT030803	hsa	hsa	hsa-miR-21-5p	GPAM	0	0	0	1	0	0	0	0	1	1
MIRT030804	hsa	hsa	hsa-miR-21-5p	PM20D2	0	0	0	1	0	0	0	0	1	1
MIRT030805	hsa	hsa	hsa-miR-21-5p	CLIP4	0	0	0	1	0	0	0	0	1	1
MIRT030806	hsa	hsa	hsa-miR-21-5p	DMTF1	0	0	0	1	0	0	0	0	1	1
MIRT030807	hsa	hsa	hsa-miR-21-5p	DDX46	0	0	0	1	0	0	0	0	1	1
MIRT030808	hsa	hsa	hsa-miR-21-5p	ATRX	0	0	0	1	0	0	0	0	1	1
MIRT030809	hsa	hsa	hsa-miR-21-5p	LMBR1	0	0	0	1	0	0	0	0	1	1
MIRT030810	hsa	hsa	hsa-miR-21-5p	MUC1	0	0	0	1	0	0	0	0	1	1
MIRT030811	hsa	hsa	hsa-miR-21-5p	IL6R	0	0	0	0	0	0	1	0	1	1
MIRT030812	hsa	hsa	hsa-miR-21-5p	TUBGCP5	0	0	0	1	0	0	0	0	1	1
MIRT030813	hsa	hsa	hsa-miR-21-5p	RHOQ	0	0	0	1	0	0	0	0	1	1
MIRT030814	hsa	hsa	hsa-miR-21-5p	TET1	0	0	0	1	0	0	0	0	1	1
MIRT030815	hsa	hsa	hsa-miR-21-5p	CASC5	0	0	0	1	0	0	0	0	1	1
MIRT030816	hsa	hsa	hsa-miR-21-5p	ARHGAP21	0	0	0	1	0	0	0	0	1	1
MIRT030817	hsa	hsa	hsa-miR-21-5p	MDM4	0	0	0	1	0	0	0	0	1	1
MIRT030818	hsa	hsa	hsa-miR-21-5p	LARS	0	0	0	1	0	0	0	0	1	1
MIRT030819	hsa	hsa	hsa-miR-21-5p	FAXDC2	0	0	0	1	0	0	0	0	1	1
MIRT030820	hsa	hsa	hsa-miR-21-5p	CDK19	0	0	0	1	0	0	0	0	1	1
MIRT030821	hsa	hsa	hsa-miR-21-5p	LAMP2	0	0	0	1	0	0	0	0	1	1
MIRT030822	hsa	hsa	hsa-miR-21-5p	MOXD1	0	0	0	1	0	0	0	0	1	1
MIRT030823	hsa	hsa	hsa-miR-21-5p	AHSA2	0	0	0	1	0	0	0	0	1	1
MIRT030824	hsa	hsa	hsa-miR-21-5p	PIK3C2A	0	0	0	1	0	0	0	0	1	1
MIRT030825	hsa	hsa	hsa-miR-21-5p	TMEM2	0	0	0	1	0	0	0	0	1	1
MIRT030826	hsa	hsa	hsa-miR-21-5p	IPP	0	0	0	1	0	0	0	0	1	1
MIRT030827	hsa	hsa	hsa-miR-21-5p	RAI14	0	0	0	1	0	0	0	0	1	1
MIRT030828	hsa	hsa	hsa-miR-21-5p	MYO9A	0	0	0	1	0	0	0	0	1	1
MIRT030829	hsa	hsa	hsa-miR-21-5p	MRPS10	0	0	0	1	0	0	0	0	1	1
MIRT030830	hsa	hsa	hsa-miR-21-5p	FBXL17	0	0	0	1	0	0	0	0	1	1
MIRT030831	hsa	hsa	hsa-miR-21-5p	AGGF1	0	0	0	1	0	0	0	0	1	1
MIRT030832	hsa	hsa	hsa-miR-21-5p	SLC26A2	0	0	0	1	0	0	0	0	1	1
MIRT030833	hsa	hsa	hsa-miR-21-5p	PRKAB2	0	0	0	1	0	0	0	0	1	1
MIRT030834	hsa	hsa	hsa-miR-21-5p	SREK1	0	0	0	1	0	0	0	0	1	1
MIRT030835	hsa	hsa	hsa-miR-21-5p	FAM20B	0	0	0	1	0	0	0	0	1	1
MIRT030836	hsa	hsa	hsa-miR-21-5p	ARMCX3	0	0	0	1	0	0	0	0	1	1
MIRT030837	hsa	hsa	hsa-miR-21-5p	SERPINI1	1	1	1	1	0	0	0	0	4	2
MIRT030838	hsa	hsa	hsa-miR-21-5p	DDAH1	1	1	1	1	0	0	0	0	4	2
MIRT030839	hsa	hsa	hsa-miR-21-5p	PROSER1	0	0	0	1	0	0	0	0	1	1
MIRT030840	hsa	hsa	hsa-miR-21-5p	PRICKLE2	0	0	0	1	0	0	0	0	1	1
MIRT030841	hsa	hsa	hsa-miR-21-5p	JPH1	0	0	0	1	0	0	0	0	1	1
MIRT030842	hsa	hsa	hsa-miR-21-5p	NAA30	0	0	0	1	0	0	0	0	1	1
MIRT030843	hsa	hsa	hsa-miR-21-5p	FKBP5	0	0	0	1	0	0	0	0	1	1
MIRT030844	hsa	hsa	hsa-miR-21-5p	TGFB2	0	0	0	1	0	0	0	0	1	1
MIRT030845	hsa	hsa	hsa-miR-21-5p	ZMYM2	0	0	0	1	0	0	0	0	1	1
MIRT030846	hsa	hsa	hsa-miR-21-5p	TRIM33	0	0	0	1	0	0	0	0	1	1
MIRT030847	hsa	hsa	hsa-miR-21-5p	RAPGEF6	0	0	0	1	0	0	0	0	1	1
MIRT030848	hsa	hsa	hsa-miR-21-5p	MTPN	0	0	0	1	0	0	0	0	1	1
MIRT030849	hsa	hsa	hsa-miR-21-5p	GOLGA4	0	0	0	1	0	0	0	0	1	1
MIRT030850	hsa	hsa	hsa-miR-21-5p	SACM1L	0	0	0	1	0	0	0	0	1	1
MIRT030851	hsa	hsa	hsa-miR-21-5p	ATAD2B	0	0	0	1	0	0	0	0	1	1
MIRT030852	hsa	hsa	hsa-miR-21-5p	FIGN	0	0	0	1	0	0	0	0	1	1
MIRT030853	hsa	hsa	hsa-miR-21-5p	EPM2A	0	0	0	1	0	0	0	0	1	1
MIRT030854	hsa	hsa	hsa-miR-21-5p	RAB6C	0	0	0	1	0	0	0	0	1	1
MIRT030855	hsa	hsa	hsa-miR-21-5p	TSNAX	0	0	0	1	0	0	0	0	1	1
MIRT030856	hsa	hsa	hsa-miR-21-5p	TRAPPC2	0	0	0	1	0	0	0	0	1	1
MIRT030857	hsa	hsa	hsa-miR-21-5p	LIFR	0	0	0	1	0	0	0	0	1	1
MIRT030858	hsa	hsa	hsa-miR-21-5p	CALD1	0	0	0	1	0	0	0	0	1	1
MIRT030859	hsa	hsa	hsa-miR-21-5p	LYRM7	0	0	0	1	0	0	0	0	1	1
MIRT030860	hsa	hsa	hsa-miR-21-5p	PIK3R1	0	0	0	1	0	0	0	0	1	1
MIRT030861	hsa	hsa	hsa-miR-21-5p	RPS6KA3	0	0	0	1	0	0	0	0	1	1
MIRT030862	hsa	hsa	hsa-miR-21-5p	ADNP	0	0	0	1	0	0	0	0	1	1
MIRT030863	hsa	hsa	hsa-miR-21-5p	LRRC57	0	0	0	1	0	0	0	0	1	1
MIRT030864	hsa	hsa	hsa-miR-21-5p	DUSP8	0	0	0	1	0	0	0	0	1	1
MIRT030865	hsa	hsa	hsa-miR-21-5p	KLHL15	0	0	0	1	1	0	0	1	3	5
MIRT030866	hsa	hsa	hsa-miR-21-5p	GXYLT2	0	0	0	0	1	0	0	0	1	1
MIRT030867	hsa	hsa	hsa-miR-21-5p	PBRM1	0	0	0	1	0	0	0	0	1	1
MIRT030868	hsa	hsa	hsa-miR-21-5p	SMNDC1	0	0	0	0	1	0	0	0	1	1
MIRT030869	hsa	hsa	hsa-miR-21-5p	NCSTN	0	0	0	0	1	0	0	0	1	1
MIRT030870	hsa	hsa	hsa-miR-21-5p	PPM1L	0	0	0	0	1	0	0	0	1	1
MIRT030871	hsa	hsa	hsa-miR-21-5p	MMP9	1	1	1	0	0	0	0	0	3	1
MIRT030872	hsa	hsa	hsa-miR-21-5p	PARP9	0	0	0	1	0	0	0	0	1	1
MIRT030873	hsa	hsa	hsa-miR-21-5p	CKAP5	0	0	0	1	0	0	0	0	1	1
MIRT030874	hsa	hsa	hsa-miR-21-5p	CAPRIN1	0	0	0	1	0	0	0	0	1	1
MIRT030875	hsa	hsa	hsa-miR-21-5p	CNTRL	0	0	0	1	0	0	0	0	1	1
MIRT030876	hsa	hsa	hsa-miR-21-5p	PHTF1	0	0	0	1	0	0	0	0	1	1
MIRT030877	hsa	hsa	hsa-miR-21-5p	MRAP2	0	0	0	1	0	0	0	0	1	1
MIRT030878	hsa	hsa	hsa-miR-21-5p	MYCBP2	0	0	0	1	0	0	0	0	1	1
MIRT030879	hsa	hsa	hsa-miR-21-5p	ITSN2	0	0	0	1	0	0	0	0	1	1
MIRT030880	hsa	hsa	hsa-miR-21-5p	BCAT1	0	0	0	1	0	0	0	0	1	1
MIRT030881	hsa	hsa	hsa-miR-21-5p	PPFIA4	0	0	0	1	0	0	0	0	1	1
MIRT030882	hsa	hsa	hsa-miR-21-5p	YME1L1	0	0	0	1	0	0	0	0	1	1
MIRT030883	hsa	hsa	hsa-miR-21-5p	ZNF667	0	0	0	1	0	0	0	0	1	1
MIRT030884	hsa	hsa	hsa-miR-21-5p	ETNK1	0	0	0	1	0	0	0	0	1	1
MIRT030885	hsa	hsa	hsa-miR-21-5p	CYP4V2	0	0	0	1	0	0	0	0	1	1
MIRT030886	hsa	hsa	hsa-miR-21-5p	BRCA1	0	0	0	1	0	0	0	0	1	1
MIRT030887	hsa	hsa	hsa-miR-21-5p	DOCK10	0	0	0	1	0	0	0	0	1	1
MIRT030888	hsa	hsa	hsa-miR-21-5p	DMD	0	0	0	1	0	0	0	0	1	1
MIRT030889	hsa	hsa	hsa-miR-21-5p	TMX4	0	0	0	1	0	0	0	0	1	1
MIRT030890	hsa	hsa	hsa-miR-21-5p	PTBP3	0	0	0	1	0	0	0	0	1	1
MIRT030891	hsa	hsa	hsa-miR-21-5p	APOLD1	0	0	0	1	0	0	0	0	1	1
MIRT030892	hsa	hsa	hsa-miR-21-5p	CCT6P1	0	0	0	1	0	0	0	0	1	1
MIRT030893	hsa	hsa	hsa-miR-21-5p	UBR3	0	0	0	1	0	0	0	0	1	1
MIRT030894	hsa	hsa	hsa-miR-21-5p	NEK1	0	0	0	1	0	0	0	0	1	1
MIRT030895	hsa	hsa	hsa-miR-21-5p	DYNC1LI2	0	0	0	1	0	0	0	0	1	1
MIRT030896	hsa	hsa	hsa-miR-21-5p	CSNK1A1	0	0	0	1	0	0	0	0	1	1
MIRT030897	hsa	hsa	hsa-miR-21-5p	ACTR2	0	0	0	1	0	0	0	0	1	1
MIRT030898	hsa	hsa	hsa-miR-21-5p	TRIM59	0	0	0	1	0	0	0	0	1	1
MIRT030899	hsa	hsa	hsa-miR-21-5p	SPTLC3	0	0	0	1	0	0	0	0	1	1
MIRT030900	hsa	hsa	hsa-miR-21-5p	TMEM56	0	0	0	1	0	0	0	0	1	1
MIRT030901	hsa	hsa	hsa-miR-21-5p	ZADH2	0	0	0	1	0	0	0	0	1	1
MIRT030902	hsa	hsa	hsa-miR-21-5p	DDX3X	0	0	0	1	0	0	0	0	1	1
MIRT030903	hsa	hsa	hsa-miR-21-5p	ZNF217	0	0	0	1	0	0	0	0	1	1
MIRT030904	hsa	hsa	hsa-miR-21-5p	FAM217B	0	0	0	1	0	0	0	0	1	1
MIRT030905	hsa	hsa	hsa-miR-21-5p	ZBTB20	0	0	0	1	0	0	0	0	1	1
MIRT030906	hsa	hsa	hsa-miR-21-5p	FNBP1	0	0	0	1	0	0	0	0	1	1
MIRT030907	hsa	hsa	hsa-miR-21-5p	ZFYVE16	0	0	0	1	0	0	0	0	1	1
MIRT030908	hsa	hsa	hsa-miR-21-5p	VPS13A	0	0	0	1	0	0	0	0	1	1
MIRT030909	hsa	hsa	hsa-miR-21-5p	B3GALNT1	0	0	0	1	0	0	0	0	1	1
MIRT030910	hsa	hsa	hsa-miR-21-5p	SLC5A3	0	0	0	1	0	0	0	0	1	1
MIRT030911	hsa	hsa	hsa-miR-21-5p	GPD1L	0	0	0	1	0	0	0	0	1	1
MIRT030912	hsa	hsa	hsa-miR-21-5p	STRBP	0	0	0	1	0	0	0	0	1	1
MIRT030913	hsa	hsa	hsa-miR-21-5p	PRKCE	0	0	0	1	0	0	0	0	1	1
MIRT030914	hsa	hsa	hsa-miR-21-5p	TOP2A	0	0	0	1	0	0	0	0	1	1
MIRT030915	hsa	hsa	hsa-miR-21-5p	SEC63	0	0	0	1	0	0	0	0	1	1
MIRT030916	hsa	hsa	hsa-miR-21-5p	TAF1	0	0	0	1	0	0	0	0	1	1
MIRT030917	hsa	hsa	hsa-miR-21-5p	MPP5	0	0	0	1	0	0	0	0	1	1
MIRT030918	hsa	hsa	hsa-miR-21-5p	PTK2	0	0	0	1	0	0	0	0	1	1
MIRT030919	hsa	hsa	hsa-miR-21-5p	GPD2	0	0	0	1	0	0	0	0	1	1
MIRT030920	hsa	hsa	hsa-miR-21-5p	SSFA2	0	0	0	1	0	0	0	0	1	1
MIRT030921	hsa	hsa	hsa-miR-21-5p	HECTD1	0	0	0	1	0	0	0	0	1	1
MIRT030922	hsa	hsa	hsa-miR-21-5p	PAG1	0	0	0	1	1	0	0	0	2	2
MIRT030923	hsa	hsa	hsa-miR-21-5p	SFXN1	0	0	0	1	0	0	0	0	1	1
MIRT030924	hsa	hsa	hsa-miR-21-5p	HAPLN1	0	0	0	1	0	0	0	0	1	1
MIRT030925	hsa	hsa	hsa-miR-21-5p	EIF5	0	0	0	1	0	0	0	0	1	1
MIRT030926	hsa	hsa	hsa-miR-21-5p	KLHL42	0	0	0	1	1	0	0	0	2	2
MIRT030927	hsa	hsa	hsa-miR-21-5p	NFAT5	0	0	0	1	0	0	0	0	1	1
MIRT030928	hsa	hsa	hsa-miR-21-5p	SLC9A6	0	0	0	1	0	0	0	0	1	1
MIRT030929	hsa	hsa	hsa-miR-21-5p	ZNF207	0	0	0	1	0	0	0	0	1	1
MIRT030930	hsa	hsa	hsa-miR-21-5p	RALGPS2	0	0	0	1	0	0	0	0	1	1
MIRT030931	hsa	hsa	hsa-miR-21-5p	FAM46A	0	0	0	1	0	0	0	0	1	1
MIRT030932	hsa	hsa	hsa-miR-21-5p	MTMR12	0	0	0	1	0	0	0	0	1	1
MIRT030933	hsa	hsa	hsa-miR-21-5p	KBTBD6	0	0	0	1	0	0	0	0	1	1
MIRT030934	hsa	hsa	hsa-miR-21-5p	TNRC6B	0	0	0	1	1	0	0	0	2	2
MIRT030935	hsa	hsa	hsa-miR-21-5p	ABCD3	0	0	0	1	0	0	0	0	1	1
MIRT030936	hsa	hsa	hsa-miR-21-5p	PKNOX1	0	0	0	1	0	0	0	0	1	1
MIRT030937	hsa	hsa	hsa-miR-21-5p	RAB11FIP2	0	0	0	1	0	0	0	0	1	1
MIRT030938	hsa	hsa	hsa-miR-21-5p	PURB	0	0	0	1	0	0	0	0	1	1
MIRT030939	hsa	hsa	hsa-miR-21-5p	LCORL	0	0	0	1	0	0	0	0	1	1
MIRT030940	hsa	hsa	hsa-miR-21-5p	KLF5	0	0	0	1	0	0	0	0	1	1
MIRT030941	hsa	hsa	hsa-miR-21-5p	ST6GAL1	0	0	0	1	1	0	0	0	2	2
MIRT030942	hsa	hsa	hsa-miR-21-5p	GPR64	0	0	0	1	0	0	0	0	1	1
MIRT030943	hsa	hsa	hsa-miR-21-5p	SKP2	0	0	0	1	0	0	0	0	1	1
MIRT030944	hsa	hsa	hsa-miR-21-5p	ECI2	0	0	0	0	1	0	0	0	1	1
MIRT030945	hsa	hsa	hsa-miR-21-5p	NUFIP2	0	0	0	0	1	0	0	0	1	1
MIRT030946	hsa	hsa	hsa-miR-21-5p	GRPEL2	0	0	0	0	1	0	0	1	2	2
MIRT030947	hsa	hsa	hsa-miR-21-5p	HS3ST3B1	0	0	0	0	1	0	0	0	1	1
MIRT030948	hsa	hsa	hsa-miR-21-5p	ELAVL4	0	0	1	0	0	0	0	0	1	1
MIRT030949	hsa	hsa	hsa-miR-21-5p	CORO2A	0	0	0	1	0	0	0	0	1	1
MIRT030950	hsa	hsa	hsa-miR-21-5p	TTC33	0	0	0	1	0	0	0	0	1	2
MIRT030951	hsa	hsa	hsa-miR-21-5p	AUTS2	0	0	0	1	0	0	1	0	2	2
MIRT030952	hsa	hsa	hsa-miR-21-5p	AKAP9	0	0	0	1	0	0	0	0	1	1
MIRT030953	hsa	hsa	hsa-miR-21-5p	NKTR	0	0	0	1	0	0	0	0	1	2
MIRT030954	hsa	hsa	hsa-miR-21-5p	PTPN14	0	0	0	1	1	0	0	1	3	3
MIRT030955	hsa	hsa	hsa-miR-21-5p	STXBP5	0	0	0	1	0	0	0	0	1	1
MIRT030956	hsa	hsa	hsa-miR-21-5p	MGA	0	0	0	1	0	0	0	0	1	3
MIRT030957	hsa	hsa	hsa-miR-21-5p	SMC5	0	0	0	0	0	0	1	0	1	1
MIRT030958	hsa	hsa	hsa-miR-21-5p	KIFAP3	0	0	0	1	0	0	0	0	1	1
MIRT030959	hsa	hsa	hsa-miR-21-5p	SPG11	0	0	0	1	0	0	0	0	1	1
MIRT030960	hsa	hsa	hsa-miR-21-5p	PER3	0	0	0	1	0	0	0	0	1	1
MIRT030961	hsa	hsa	hsa-miR-21-5p	ZNF292	0	0	0	1	0	0	0	0	1	1
MIRT030962	hsa	hsa	hsa-miR-21-5p	ZNF587	0	0	0	1	0	0	0	0	1	1
MIRT030963	hsa	hsa	hsa-miR-21-5p	AIM1	0	0	0	1	0	0	0	0	1	1
MIRT030964	hsa	hsa	hsa-miR-21-5p	DSE	0	0	0	1	0	0	0	0	1	1
MIRT030965	hsa	hsa	hsa-miR-21-5p	SRPK2	0	0	0	1	0	0	0	0	1	1
MIRT030966	hsa	hsa	hsa-miR-21-5p	TSHZ3	0	0	0	1	0	0	0	0	1	1
MIRT030967	hsa	hsa	hsa-miR-21-5p	CEP97	0	0	0	1	0	0	0	0	1	1
MIRT030968	hsa	hsa	hsa-miR-21-5p	DCAF10	0	0	0	1	0	0	0	0	1	1
MIRT030969	hsa	hsa	hsa-miR-21-5p	PHF20	0	0	0	1	0	0	0	0	1	1
MIRT030970	hsa	hsa	hsa-miR-21-5p	SEMA5A	0	0	0	1	0	0	0	0	1	1
MIRT030971	hsa	hsa	hsa-miR-21-5p	PHACTR2	0	0	0	1	0	0	0	0	1	1
MIRT030972	hsa	hsa	hsa-miR-21-5p	RABGAP1	0	0	0	1	0	0	0	0	1	1
MIRT030973	hsa	hsa	hsa-miR-21-5p	VPS36	0	0	0	1	0	0	0	0	1	1
MIRT030974	hsa	hsa	hsa-miR-21-5p	WNK1	0	0	0	1	0	0	0	0	1	1
MIRT030975	hsa	hsa	hsa-miR-21-5p	NUBPL	0	0	0	1	0	0	0	0	1	1
MIRT030976	hsa	hsa	hsa-miR-21-5p	LIMCH1	0	0	0	1	0	0	0	0	1	1
MIRT030977	hsa	hsa	hsa-miR-21-5p	MTMR9	0	0	0	1	0	0	0	0	1	1
MIRT030978	hsa	hsa	hsa-miR-21-5p	SERAC1	0	0	0	1	0	0	0	0	1	1
MIRT030979	hsa	hsa	hsa-miR-21-5p	RUFY3	0	0	0	1	0	0	0	0	1	1
MIRT030980	hsa	hsa	hsa-miR-21-5p	APPL1	0	0	0	1	1	0	0	0	2	2
MIRT030981	hsa	hsa	hsa-miR-21-5p	PBX1	0	0	0	1	1	0	0	0	2	2
MIRT030982	hsa	hsa	hsa-miR-21-5p	OSBPL3	0	0	0	1	0	0	0	0	1	1
MIRT030983	hsa	hsa	hsa-miR-21-5p	WNT5A	0	0	0	1	0	0	0	0	1	1
MIRT030984	hsa	hsa	hsa-miR-21-5p	REV1	0	0	0	1	0	0	0	0	1	1
MIRT030985	hsa	hsa	hsa-miR-21-5p	FBXL2	0	0	0	1	0	0	0	0	1	1
MIRT030986	hsa	hsa	hsa-miR-21-5p	HOXA9	0	0	0	1	1	0	0	0	2	2
MIRT030987	hsa	hsa	hsa-miR-21-5p	MIB1	0	0	0	1	0	0	0	0	1	1
MIRT030988	hsa	hsa	hsa-miR-21-5p	FMR1	0	0	0	1	0	0	0	0	1	1
MIRT030989	hsa	hsa	hsa-miR-21-5p	SNX30	0	0	0	1	0	0	0	0	1	1
MIRT030990	hsa	hsa	hsa-miR-21-5p	SLC17A5	0	0	0	1	0	0	0	0	1	1
MIRT030991	hsa	hsa	hsa-miR-21-5p	PREPL	0	0	0	1	0	0	0	0	1	1
MIRT030992	hsa	hsa	hsa-miR-21-5p	CCDC14	0	0	0	1	0	0	0	0	1	1
MIRT030993	hsa	hsa	hsa-miR-21-5p	ARHGEF12	0	0	0	1	0	0	0	0	1	1
MIRT030994	hsa	hsa	hsa-miR-21-5p	USP47	0	0	0	1	0	0	0	0	1	1
MIRT030995	hsa	hsa	hsa-miR-21-5p	BTBD3	0	0	0	1	0	0	0	0	1	1
MIRT030996	hsa	hsa	hsa-miR-21-5p	ARID4A	0	0	0	1	0	0	0	0	1	1
MIRT030997	hsa	hsa	hsa-miR-21-5p	ATP11B	0	0	0	1	0	0	0	0	1	1
MIRT030998	hsa	hsa	hsa-miR-21-5p	SLC31A1	0	0	0	1	0	0	0	0	1	1
MIRT030999	hsa	hsa	hsa-miR-21-5p	DLG1	0	0	0	1	0	0	0	0	1	1
MIRT031000	hsa	hsa	hsa-miR-21-5p	SOWAHC	0	0	0	1	0	0	0	0	1	1
MIRT031001	hsa	hsa	hsa-miR-21-5p	RSF1	0	0	0	1	0	0	0	0	1	1
MIRT031002	hsa	hsa	hsa-miR-21-5p	SNRK	0	0	0	1	0	0	0	0	1	1
MIRT031003	hsa	hsa	hsa-miR-21-5p	PLD1	0	0	0	1	0	0	0	0	1	1
MIRT031004	hsa	hsa	hsa-miR-21-5p	TLR4	0	0	0	1	0	0	0	0	1	1
MIRT031005	hsa	hsa	hsa-miR-21-5p	VPS26A	0	0	0	1	0	0	0	0	1	1
MIRT031006	hsa	hsa	hsa-miR-21-5p	ZYG11B	0	0	0	1	0	0	0	0	1	1
MIRT031007	hsa	hsa	hsa-miR-21-5p	AGO4	0	0	0	1	0	0	0	0	1	1
MIRT031008	hsa	hsa	hsa-miR-21-5p	TESK2	0	0	0	1	0	0	0	0	1	1
MIRT031009	hsa	hsa	hsa-miR-21-5p	MAP3K1	0	0	0	1	0	0	0	0	1	1
MIRT031010	hsa	hsa	hsa-miR-21-5p	RAB6A	0	0	0	1	0	0	0	0	1	1
MIRT031011	hsa	hsa	hsa-miR-21-5p	PURA	0	0	0	1	0	0	0	0	1	1
MIRT031012	hsa	hsa	hsa-miR-21-5p	OLR1	0	0	0	1	0	0	0	0	1	1
MIRT031013	hsa	hsa	hsa-miR-21-5p	KLF9	0	0	0	0	1	0	0	0	1	1
MIRT031014	hsa	hsa	hsa-miR-21-5p	ATMIN	0	0	0	0	1	0	0	0	1	1
MIRT031015	hsa	hsa	hsa-miR-21-5p	PRPF39	0	0	0	0	1	0	0	0	1	1
MIRT031016	hsa	hsa	hsa-miR-21-5p	AGO2	0	0	0	0	1	0	0	1	2	6
MIRT031017	hsa	hsa	hsa-miR-21-5p	STAG2	0	0	0	0	1	0	0	0	1	1
MIRT031018	hsa	hsa	hsa-miR-21-5p	ACBD5	0	0	0	1	1	0	0	0	2	2
MIRT031019	hsa	hsa	hsa-miR-21-5p	AKT2	0	1	0	0	0	0	1	0	2	1
MIRT031020	hsa	hsa	hsa-miR-21-5p	UGGT1	0	0	0	1	0	0	0	0	1	1
MIRT031021	hsa	hsa	hsa-miR-21-5p	PRRC1	0	0	0	1	0	0	0	0	1	1
MIRT031022	hsa	hsa	hsa-miR-21-5p	NT5C2	0	0	0	1	0	0	0	0	1	1
MIRT031023	hsa	hsa	hsa-miR-21-5p	ZNF532	0	0	0	1	0	0	0	0	1	1
MIRT031024	hsa	hsa	hsa-miR-21-5p	DCAF8	0	0	0	1	0	0	0	0	1	1
MIRT031025	hsa	hsa	hsa-miR-21-5p	TCF4	0	0	0	0	0	0	1	0	1	1
MIRT031026	hsa	hsa	hsa-miR-21-5p	UBR5	0	0	0	1	0	0	0	0	1	1
MIRT031027	hsa	hsa	hsa-miR-21-5p	THBS1	0	0	0	0	0	0	1	0	1	1
MIRT031028	hsa	hsa	hsa-miR-21-5p	PTPN3	0	0	0	1	0	0	0	0	1	1
MIRT031029	hsa	hsa	hsa-miR-21-5p	ATF2	0	0	0	1	0	0	0	0	1	1
MIRT031030	hsa	hsa	hsa-miR-21-5p	RBM27	0	0	0	0	0	0	1	0	1	1
MIRT031031	hsa	hsa	hsa-miR-21-5p	EXOC5	0	0	0	1	0	0	0	0	1	1
MIRT031032	hsa	hsa	hsa-miR-21-5p	AFTPH	0	0	0	1	0	0	0	0	1	1
MIRT031033	hsa	hsa	hsa-miR-21-5p	BID	0	0	0	0	0	0	1	0	1	1
MIRT031034	hsa	hsa	hsa-miR-21-5p	KLHL8	0	0	0	0	0	0	1	0	1	1
MIRT031035	hsa	hsa	hsa-miR-21-5p	WDR7	0	0	0	1	0	0	0	0	1	1
MIRT031036	hsa	hsa	hsa-miR-21-5p	FAM126B	0	0	0	1	0	0	0	0	1	1
MIRT031037	hsa	hsa	hsa-miR-21-5p	PTGFR	0	0	0	1	0	0	0	0	1	1
MIRT031038	hsa	hsa	hsa-miR-21-5p	PHF20L1	0	0	0	1	0	0	0	0	1	1
MIRT031039	hsa	hsa	hsa-miR-21-5p	B3GNT5	0	0	0	1	0	0	0	0	1	1
MIRT031040	hsa	hsa	hsa-miR-21-5p	GLG1	0	0	0	1	0	0	0	0	1	1
MIRT031041	hsa	hsa	hsa-miR-21-5p	CEP152	0	0	0	1	0	0	0	0	1	1
MIRT031042	hsa	hsa	hsa-miR-21-5p	HMGB3	0	0	0	1	0	0	0	0	1	1
MIRT031043	hsa	hsa	hsa-miR-21-5p	BDH2	0	0	0	1	0	0	0	0	1	1
MIRT031044	hsa	hsa	hsa-miR-21-5p	LPIN1	0	0	0	0	0	0	1	0	1	1
MIRT031045	hsa	hsa	hsa-miR-21-5p	NETO2	0	0	0	1	0	0	0	0	1	1
MIRT031046	hsa	hsa	hsa-miR-21-5p	BRMS1L	0	0	0	0	0	0	1	0	1	1
MIRT031047	hsa	hsa	hsa-miR-21-5p	NEK7	0	0	0	0	0	0	1	0	1	1
MIRT031048	hsa	hsa	hsa-miR-21-5p	TSC1	0	0	0	0	0	0	1	0	1	1
MIRT031049	hsa	hsa	hsa-miR-21-5p	ALMS1	0	0	0	1	0	0	0	0	1	1
MIRT031050	hsa	hsa	hsa-miR-21-5p	TOR1AIP2	0	0	1	1	0	0	1	0	3	2
MIRT031051	hsa	hsa	hsa-miR-21-5p	SMC1A	0	0	0	1	0	0	0	0	1	1
MIRT031052	hsa	hsa	hsa-miR-21-5p	PIGX	0	0	0	1	0	0	0	0	1	1
MIRT031053	hsa	hsa	hsa-miR-21-5p	SAR1A	0	0	0	1	1	0	0	0	2	2
MIRT031054	hsa	hsa	hsa-miR-21-5p	APC	0	0	0	1	0	0	0	0	1	1
MIRT031055	hsa	hsa	hsa-miR-21-5p	SLMAP	0	0	0	1	1	0	0	0	2	2
MIRT031056	hsa	hsa	hsa-miR-21-5p	SOCS4	0	0	0	1	0	0	0	0	1	1
MIRT031057	hsa	hsa	hsa-miR-21-5p	ZBTB38	0	0	0	1	0	0	0	0	1	1
MIRT031058	hsa	hsa	hsa-miR-21-5p	OSR1	0	0	0	1	0	0	0	0	1	1
MIRT031059	hsa	hsa	hsa-miR-21-5p	FBXO11	0	0	0	1	0	0	0	0	1	1
MIRT031060	hsa	hsa	hsa-miR-21-5p	SCRN1	0	0	0	1	0	0	0	0	1	1
MIRT031061	hsa	hsa	hsa-miR-21-5p	PTPDC1	0	0	0	1	0	0	0	0	1	1
MIRT031062	hsa	hsa	hsa-miR-21-5p	CCNG1	0	0	0	1	0	0	0	0	1	1
MIRT031063	hsa	hsa	hsa-miR-21-5p	MEGF9	0	0	0	1	0	0	0	0	1	1
MIRT031064	hsa	hsa	hsa-miR-21-5p	TNPO1	0	0	0	1	1	0	0	0	2	2
MIRT031065	hsa	hsa	hsa-miR-21-5p	FERMT2	0	0	0	1	0	0	0	0	1	1
MIRT031066	hsa	hsa	hsa-miR-21-5p	KAT6A	0	0	0	1	0	0	0	0	1	1
MIRT031067	hsa	hsa	hsa-miR-21-5p	TNFRSF11B	0	0	0	1	0	0	0	0	1	1
MIRT031068	hsa	hsa	hsa-miR-21-5p	WWC2	1	1	1	1	0	0	0	0	4	2
MIRT031069	hsa	hsa	hsa-miR-21-5p	WNK3	0	0	0	1	0	0	0	0	1	1
MIRT031070	hsa	hsa	hsa-miR-21-5p	WHSC1L1	0	0	0	1	0	0	0	0	1	1
MIRT031071	hsa	hsa	hsa-miR-21-5p	VASH2	0	0	0	1	0	0	0	0	1	2
MIRT031072	hsa	hsa	hsa-miR-21-5p	SLK	0	0	0	1	0	0	0	0	1	2
MIRT031073	hsa	hsa	hsa-miR-21-5p	FILIP1L	0	0	0	1	0	0	0	0	1	2
MIRT031074	hsa	hsa	hsa-miR-21-5p	DCP1A	0	0	0	1	0	0	0	0	1	4
MIRT031075	hsa	hsa	hsa-miR-21-5p	RNF11	0	0	0	1	0	0	0	0	1	2
MIRT031076	hsa	hsa	hsa-miR-21-5p	RDH11	0	0	0	1	0	0	0	0	1	4
MIRT031077	hsa	hsa	hsa-miR-21-5p	PELI1	0	0	1	1	1	0	0	0	3	4
MIRT031078	hsa	hsa	hsa-miR-21-5p	YOD1	0	1	1	1	1	0	0	0	4	3
MIRT031079	hsa	hsa	hsa-miR-21-5p	STAT3	0	1	1	1	0	0	1	0	4	3
MIRT035524	hsa	hsa	hsa-miR-21-5p	BCL6	1	0	0	0	0	0	0	0	1	1
MIRT038965	hsa	hsa	hsa-miR-21-3p	SUV420H1	0	0	0	0	1	0	0	0	1	1
MIRT038966	hsa	hsa	hsa-miR-21-3p	MED25	0	0	0	0	1	0	0	0	1	1
MIRT050474	hsa	hsa	hsa-miR-21-5p	OTUD1	0	0	0	0	1	0	0	0	1	1
MIRT050475	hsa	hsa	hsa-miR-21-5p	TMEM147	0	0	0	0	1	0	0	0	1	1
MIRT052948	hsa	hsa	hsa-miR-21-5p	SATB1	0	1	1	0	0	0	0	0	2	1
MIRT052949	hsa	hsa	hsa-miR-21-5p	WWP1	0	1	1	0	0	0	0	0	2	1
MIRT053151	hsa	hsa	hsa-miR-21-5p	SMN1	1	1	0	0	0	0	0	0	2	1
MIRT053173	hsa	hsa	hsa-miR-21-5p	HPGD	1	1	1	0	0	0	0	0	3	1
MIRT054113	hsa	hsa	hsa-miR-21-3p	CLIP4	0	0	0	1	0	0	0	0	1	1
MIRT054356	hsa	hsa	hsa-miR-21-5p	MYD88	1	1	1	0	0	0	0	0	3	1
MIRT054357	hsa	hsa	hsa-miR-21-5p	IRAK1	1	1	1	0	0	0	0	0	3	1
MIRT054398	hsa	hsa	hsa-miR-21-5p	VHL	1	1	1	0	0	0	0	0	3	1
MIRT054572	hsa	hsa	hsa-miR-21-5p	GDF5	1	1	1	0	0	0	0	0	3	1
MIRT062806	hsa	hsa	hsa-miR-21-5p	BCL7A	0	0	0	0	1	0	0	0	1	1
MIRT076343	hsa	hsa	hsa-miR-21-5p	MAP2K3	1	1	0	0	0	0	0	0	2	1
MIRT076399	hsa	hsa	hsa-miR-21-5p	WSB1	0	0	0	0	1	0	0	0	1	1
MIRT080796	hsa	hsa	hsa-miR-21-3p	SH3GLB1	0	0	0	0	1	0	0	1	2	4
MIRT090589	hsa	hsa	hsa-miR-21-5p	GK5	0	0	0	0	1	0	0	0	1	1
MIRT099724	hsa	hsa	hsa-miR-21-3p	SOX4	0	0	0	0	1	0	0	1	2	2
MIRT122130	hsa	hsa	hsa-miR-21-3p	SREK1IP1	0	0	0	0	1	0	0	1	2	2
MIRT126378	hsa	hsa	hsa-miR-21-5p	EDRF1	0	0	0	0	1	0	0	0	1	1
MIRT152554	hsa	hsa	hsa-miR-21-5p	ZCCHC3	0	0	0	0	1	0	0	0	1	1
MIRT158719	hsa	hsa	hsa-miR-21-5p	SEPT2	0	0	0	0	1	0	0	0	1	1
MIRT158763	hsa	hsa	hsa-miR-21-5p	ATXN10	0	0	0	0	1	0	0	0	1	1
MIRT163939	hsa	hsa	hsa-miR-21-5p	FGFRL1	0	0	0	0	1	0	0	0	1	1
MIRT205528	hsa	hsa	hsa-miR-21-5p	RNF185	0	0	0	0	1	0	0	1	2	4
MIRT208864	hsa	hsa	hsa-miR-21-5p	IL12A	1	1	1	1	0	0	0	0	4	2
MIRT217307	hsa	hsa	hsa-miR-21-5p	FOXO3	1	1	1	0	1	0	1	1	6	3
MIRT254913	hsa	hsa	hsa-miR-21-3p	LCLAT1	0	0	0	0	1	0	0	1	2	2
MIRT259537	hsa	hsa	hsa-miR-21-5p	EIF1AX	0	0	0	0	1	0	0	1	2	4
MIRT272819	hsa	hsa	hsa-miR-21-5p	PITHD1	0	0	0	0	1	0	0	1	2	6
MIRT273114	hsa	hsa	hsa-miR-21-5p	COX20	0	0	0	0	1	0	0	1	2	8
MIRT300628	hsa	hsa	hsa-miR-21-5p	HIC2	0	0	0	0	1	0	0	1	2	7
MIRT320232	hsa	hsa	hsa-miR-21-3p	CYCS	0	0	0	0	1	0	0	1	2	2
MIRT437430	hsa	hsa	hsa-miR-21-3p	MAT2B	1	1	1	1	0	0	0	0	4	1
MIRT437431	hsa	hsa	hsa-miR-21-3p	MAT2A	1	1	1	1	0	0	0	0	4	1
MIRT437666	hsa	hsa	hsa-miR-21-5p	SECISBP2L	0	0	1	1	0	0	0	0	2	1
MIRT437667	hsa	hsa	hsa-miR-21-5p	RFFL	0	0	1	1	0	0	0	0	2	1
MIRT437773	hsa	hsa	hsa-miR-21-5p	NFIA	0	1	0	0	0	0	0	0	1	1
MIRT437893	hsa	hsa	hsa-miR-21-5p	SETD2	1	0	0	0	1	0	0	0	2	1
MIRT437916	hsa	hsa	hsa-miR-21-5p	HIF1A	0	0	0	0	1	0	0	0	1	1
MIRT438108	ptr	hsa	hsa-miR-21-5p	CXCL10	0	0	1	0	0	0	0	0	1	1
MIRT438109	ssc	hsa	hsa-miR-21-5p	CXCL10	0	0	1	0	0	0	0	0	1	1
MIRT438110	vun	hsa	hsa-miR-21-5p	CXCL10	0	0	1	0	0	0	0	0	1	1
MIRT438112	hsa	hsa	hsa-miR-21-5p	CXCL10	0	0	1	0	0	0	0	0	1	1
MIRT438224	hsa	hsa	hsa-miR-21-5p	CLU	1	0	0	0	0	0	0	0	1	1
MIRT438438	hsa	hsa	hsa-miR-21-5p	TNFRSF10B	1	0	0	0	1	0	0	0	2	2
MIRT438483	hsa	hsa	hsa-miR-21-5p	IGF1R	1	0	0	0	0	0	0	0	1	1
MIRT438487	hsa	hsa	hsa-miR-21-5p	SIRT2	0	1	0	0	0	0	0	0	1	1
MIRT438623	rno	rno	hsa-miR-21-3p	Sorbs2	1	1	1	0	1	0	0	0	4	1
MIRT438716	hsa	hsa	hsa-miR-21-5p	GAS5	0	1	1	0	0	0	0	0	2	1
MIRT438893	hsa	hsa	hsa-miR-21-5p	RHO	0	1	1	0	0	0	0	0	2	1
MIRT439550	hsa	hsa	hsa-miR-21-5p	SPPL3	0	0	0	0	1	0	0	0	1	1
MIRT439643	hsa	hsa	hsa-miR-21-5p	SGTB	0	0	0	0	1	0	0	0	1	1
MIRT439666	hsa	hsa	hsa-miR-21-5p	SET	0	0	0	0	1	0	0	0	1	1
MIRT439714	hsa	hsa	hsa-miR-21-5p	NSUN2	0	0	0	0	1	0	0	0	1	1
MIRT439762	hsa	hsa	hsa-miR-21-5p	RNF111	0	0	0	0	1	0	0	0	1	1
MIRT439765	hsa	hsa	hsa-miR-21-5p	RNF103	0	0	0	0	1	0	0	0	1	1
MIRT440147	hsa	hsa	hsa-miR-21-5p	NAA50	0	0	0	0	1	0	0	0	1	1
MIRT440258	hsa	hsa	hsa-miR-21-5p	MED9	0	0	0	0	1	0	0	0	1	1
MIRT440350	hsa	hsa	hsa-miR-21-5p	KRIT1	0	0	0	0	1	0	0	0	1	1
MIRT440420	hsa	hsa	hsa-miR-21-5p	ITGB8	0	0	0	0	1	0	0	1	2	3
MIRT440716	hsa	hsa	hsa-miR-21-5p	EPM2AIP1	0	0	0	0	1	0	0	0	1	1
MIRT440799	hsa	hsa	hsa-miR-21-5p	DNAJC16	0	0	0	0	1	0	0	0	1	1
MIRT440817	hsa	hsa	hsa-miR-21-5p	DICER1	0	0	0	0	1	0	0	0	1	1
MIRT440958	hsa	hsa	hsa-miR-21-5p	CENPQ	0	0	0	0	1	0	0	0	1	1
MIRT440980	hsa	hsa	hsa-miR-21-5p	CCR7	1	1	1	0	1	0	0	0	4	1
MIRT440985	hsa	hsa	hsa-miR-21-5p	CCL1	0	0	0	0	1	0	0	0	1	1
MIRT441046	hsa	hsa	hsa-miR-21-5p	AP1AR	0	0	0	0	1	0	0	0	1	1
MIRT441093	hsa	hsa	hsa-miR-21-5p	BTN3A3	0	0	0	0	1	0	0	0	1	1
MIRT441107	hsa	hsa	hsa-miR-21-5p	BNIP2	0	0	0	0	1	0	0	0	1	1
MIRT441573	hsa	hsa	hsa-miR-21-5p	PLEKHA2	0	0	0	0	1	0	0	1	2	2
MIRT441806	hsa	hsa	hsa-miR-21-3p	NOC3L	0	0	0	0	1	0	0	1	2	2
MIRT442222	hsa	hsa	hsa-miR-21-3p	AGAP1	0	0	0	0	1	0	0	1	2	6
MIRT444930	hsa	hsa	hsa-miR-21-3p	NCAM2	0	0	0	0	1	0	0	1	2	2
MIRT447714	hsa	hsa	hsa-miR-21-5p	ERP44	0	0	0	0	1	0	0	1	2	2
MIRT452798	hsa	hsa	hsa-miR-21-5p	FAM136A	0	0	0	0	1	0	0	1	2	2
MIRT453529	hsa	hsa	hsa-miR-21-3p	C14orf144	0	0	0	0	1	0	0	1	2	2
MIRT455034	hsa	hsa	hsa-miR-21-3p	UBA1	0	0	0	0	1	0	0	1	2	2
MIRT463092	hsa	hsa	hsa-miR-21-3p	ZNF618	0	0	0	0	1	0	0	1	2	2
MIRT468207	hsa	hsa	hsa-miR-21-3p	SGK1	0	0	0	0	1	0	0	1	2	2
MIRT468455	hsa	hsa	hsa-miR-21-5p	SETD1B	0	0	0	0	1	0	0	1	2	2
MIRT476742	hsa	hsa	hsa-miR-21-5p	FOXN2	0	0	0	0	1	0	0	1	2	2
MIRT479386	hsa	hsa	hsa-miR-21-3p	CELF1	0	0	0	0	1	0	0	1	2	6
MIRT479799	hsa	hsa	hsa-miR-21-3p	CCND1	0	0	0	0	1	0	0	1	2	2
MIRT479960	hsa	hsa	hsa-miR-21-5p	CBX4	1	1	0	0	1	0	0	1	4	7
MIRT480319	hsa	hsa	hsa-miR-21-3p	C5orf51	0	0	0	0	1	0	0	1	2	2
MIRT483049	hsa	hsa	hsa-miR-21-5p	C15orf52	0	0	0	0	1	0	0	1	2	11
MIRT494641	hsa	hsa	hsa-miR-21-3p	ARNTL	0	0	0	0	1	0	0	1	2	2
MIRT495744	hsa	hsa	hsa-miR-21-3p	AGBL3	0	0	0	0	1	0	0	1	2	2
MIRT495779	hsa	hsa	hsa-miR-21-3p	ZNF546	0	0	0	0	1	0	0	1	2	2
MIRT496858	hsa	hsa	hsa-miR-21-3p	GPAM	0	0	0	0	1	0	0	1	2	2
MIRT498401	hsa	hsa	hsa-miR-21-3p	KIF6	0	0	0	0	1	0	0	1	2	2
MIRT500915	hsa	hsa	hsa-miR-21-3p	STARD13	0	0	0	0	1	0	0	1	2	4
MIRT503919	hsa	hsa	hsa-miR-21-5p	FBXL13	0	0	0	0	1	0	0	1	2	4
MIRT504490	hsa	hsa	hsa-miR-21-3p	SOX11	0	0	0	0	1	0	0	1	2	4
MIRT505035	hsa	hsa	hsa-miR-21-5p	ZNF460	0	0	0	0	1	0	0	1	2	4
MIRT505201	hsa	hsa	hsa-miR-21-5p	UQCRB	0	0	0	0	1	0	0	1	2	4
MIRT505830	hsa	hsa	hsa-miR-21-5p	RPRD2	0	0	0	0	1	0	0	1	2	2
MIRT506009	hsa	hsa	hsa-miR-21-5p	PURG	0	0	0	0	1	0	0	1	2	8
MIRT510274	hsa	hsa	hsa-miR-21-5p	DDX55	0	0	0	0	1	0	0	1	2	4
MIRT512040	hsa	hsa	hsa-miR-21-3p	DNAJC10	0	0	0	0	1	0	0	1	2	4
MIRT512824	hsa	hsa	hsa-miR-21-3p	ARRDC2	0	0	0	0	1	0	0	1	2	4
MIRT513479	hsa	hsa	hsa-miR-21-3p	ZNF132	0	0	0	0	1	0	0	1	2	4
MIRT516468	hsa	hsa	hsa-miR-21-3p	RAB32	0	0	0	0	1	0	0	1	2	2
MIRT520920	hsa	hsa	hsa-miR-21-3p	ST13	0	0	0	0	1	0	0	1	2	2
MIRT523445	hsa	hsa	hsa-miR-21-3p	GPR137C	0	0	0	0	1	0	0	1	2	2
MIRT524636	hsa	hsa	hsa-miR-21-3p	C4orf32	0	0	0	0	1	0	0	1	2	2
MIRT527646	hsa	hsa	hsa-miR-21-5p	ORC4	0	0	0	0	1	0	0	1	2	2
MIRT528867	hsa	hsa	hsa-miR-21-5p	C1orf147	0	0	0	0	1	0	0	1	2	2
MIRT529085	hsa	hsa	hsa-miR-21-5p	PATE2	0	0	0	0	1	0	0	1	2	2
MIRT533049	hsa	hsa	hsa-miR-21-3p	ZBTB46	0	0	0	0	1	0	0	1	2	2
MIRT534130	hsa	hsa	hsa-miR-21-3p	SNX13	0	0	0	0	1	0	0	1	2	2
MIRT534536	hsa	hsa	hsa-miR-21-3p	SALL1	0	0	0	0	1	0	0	1	2	2
MIRT537111	hsa	hsa	hsa-miR-21-5p	GP5	0	0	0	0	1	0	0	1	2	4
MIRT537309	hsa	hsa	hsa-miR-21-5p	FRS2	0	0	0	0	1	0	0	1	2	4
MIRT538743	hsa	hsa	hsa-miR-21-3p	CALM1	0	0	0	0	1	0	0	1	2	2
MIRT546726	hsa	hsa	hsa-miR-21-5p	RNF6	0	0	0	0	1	0	0	1	2	2
MIRT551624	hsa	hsa	hsa-miR-21-3p	ZNF267	0	0	0	0	1	0	0	1	2	2
MIRT553537	hsa	hsa	hsa-miR-21-5p	TMEM170A	0	0	0	0	1	0	0	1	2	2
MIRT554705	hsa	hsa	hsa-miR-21-3p	RNF149	0	0	0	0	1	0	0	1	2	2
MIRT557701	hsa	hsa	hsa-miR-21-3p	GAS1	0	0	0	0	1	0	0	1	2	2
MIRT558245	hsa	hsa	hsa-miR-21-5p	E2F3	0	0	0	0	1	0	0	1	2	2
MIRT565093	hsa	hsa	hsa-miR-21-3p	UHRF1BP1	0	0	0	0	1	0	0	1	2	4
MIRT569089	hsa	hsa	hsa-miR-21-3p	TMEM241	0	0	0	0	1	0	0	1	2	2
MIRT569670	hsa	hsa	hsa-miR-21-3p	PRIM1	0	0	0	0	1	0	0	1	2	2
MIRT571654	hsa	hsa	hsa-miR-21-3p	SF1	0	0	0	0	1	0	0	1	2	2
MIRT575485	mmu	mmu	hsa-miR-21-3p	Clasp1	0	0	0	0	1	0	0	1	2	5
MIRT575725	mmu	mmu	hsa-miR-21-3p	Map1b	0	0	0	0	1	0	0	1	2	2
MIRT606788	hsa	hsa	hsa-miR-21-3p	CLASP1	0	0	0	0	1	0	0	1	2	7
MIRT612865	hsa	hsa	hsa-miR-21-3p	IRS4	0	0	0	0	1	0	0	1	2	2
MIRT620472	hsa	hsa	hsa-miR-21-3p	CERS6	0	0	0	0	1	0	0	1	2	2
MIRT622112	hsa	hsa	hsa-miR-21-5p	SPRY4	0	0	0	0	1	0	0	1	2	2
MIRT623816	hsa	hsa	hsa-miR-21-3p	GGCX	0	0	0	0	1	0	0	1	2	2
MIRT623945	hsa	hsa	hsa-miR-21-5p	FGF12	0	0	0	0	1	0	0	1	2	2
MIRT632336	hsa	hsa	hsa-miR-21-5p	TCEANC2	0	0	0	0	1	0	0	1	2	2
MIRT642575	hsa	hsa	hsa-miR-21-3p	GDPGP1	0	0	0	0	1	0	0	1	2	2
MIRT643721	hsa	hsa	hsa-miR-21-3p	ITK	0	0	0	0	1	0	0	1	2	2
MIRT643733	hsa	hsa	hsa-miR-21-3p	MCMDC2	0	0	0	0	1	0	0	1	2	2
MIRT646923	hsa	hsa	hsa-miR-21-3p	TRIM14	0	0	0	0	1	0	0	1	2	2
MIRT652193	hsa	hsa	hsa-miR-21-3p	TRIM44	0	0	0	0	1	0	0	1	2	2
MIRT653381	hsa	hsa	hsa-miR-21-3p	SMAD1	0	0	0	0	1	0	0	1	2	2
MIRT655270	hsa	hsa	hsa-miR-21-5p	PER2	0	0	0	0	1	0	0	1	2	2
MIRT657416	hsa	hsa	hsa-miR-21-3p	HIVEP3	0	0	0	0	1	0	0	1	2	2
MIRT664755	hsa	hsa	hsa-miR-21-3p	TWSG1	0	0	0	0	1	0	0	1	2	2
MIRT687361	hsa	hsa	hsa-miR-21-3p	NUP98	0	0	0	0	1	0	0	1	2	2
MIRT689644	hsa	hsa	hsa-miR-21-3p	NAA30	0	0	0	0	1	0	0	1	2	2
MIRT690308	hsa	hsa	hsa-miR-21-5p	C8orf17	0	0	0	0	1	0	0	1	2	2
MIRT690897	hsa	hsa	hsa-miR-21-3p	FUT2	0	0	0	0	1	0	0	1	2	2
MIRT691905	hsa	hsa	hsa-miR-21-3p	FBXL18	0	0	0	0	1	0	0	1	2	2
MIRT700739	hsa	hsa	hsa-miR-21-5p	PLEKHA8	0	0	0	0	1	0	0	1	2	2
MIRT704845	hsa	hsa	hsa-miR-21-3p	CDC42	0	0	0	0	1	0	0	1	2	2
MIRT705732	hsa	hsa	hsa-miR-21-3p	AMMECR1L	0	0	0	0	1	0	0	1	2	2
MIRT708439	hsa	hsa	hsa-miR-21-3p	CPM	0	0	0	0	1	0	0	1	2	2
MIRT711687	hsa	hsa	hsa-miR-21-5p	ATF7IP	0	0	0	0	1	0	0	1	2	2
MIRT712907	hsa	hsa	hsa-miR-21-3p	ZNF793	0	0	0	0	1	0	0	1	2	2
MIRT714044	hsa	hsa	hsa-miR-21-3p	ELMO1	0	0	0	0	1	0	0	1	2	2
MIRT722828	hsa	hsa	hsa-miR-21-5p	KLK2	0	0	0	0	1	0	0	1	2	2
MIRT731121	hsa	hsa	hsa-miR-21-5p	CASC2	1	1	1	0	0	0	0	0	3	1
MIRT731644	hsa	hsa	hsa-miR-21-3p	RBPMS	1	0	0	0	0	0	0	0	1	1
MIRT731893	hsa	hsa	hsa-miR-21-5p	DNM1L	1	1	1	0	0	0	0	0	3	1
MIRT731935	hsa	hsa	hsa-miR-21-3p	STAT3	1	1	1	0	0	0	0	0	3	1
MIRT731949	mmu	mmu	hsa-miR-21-5p	Lats1	1	1	0	0	0	0	0	0	2	1
MIRT732798	hsa	hsa	hsa-miR-21-3p	PTEN	0	1	1	0	0	0	0	0	2	0
MIRT732861	hsa	hsa	hsa-miR-21-5p	AMH	0	0	1	1	0	0	0	0	2	0
MIRT732924	hsa	hsa	hsa-miR-21-3p	LIX1L	1	0	0	0	1	0	0	0	2	0
MIRT732927	hsa	hsa	hsa-miR-21-3p	FBP1	1	0	0	0	1	0	0	0	2	0
MIRT733215	hsa	hsa	hsa-miR-21-5p	TLR2	0	1	0	1	0	0	0	0	2	0
MIRT733461	hsa	hsa	hsa-miR-21-5p	LATS2	0	0	1	0	1	0	0	0	2	0
MIRT733997	hsa	hsa	hsa-miR-21-3p	Sox7	1	1	1	0	0	0	0	0	3	0
MIRT734260	hsa	hsa	hsa-miR-21-3p	SEMA6A	0	1	1	0	0	0	0	0	2	0
MIRT734265	hsa	hsa	hsa-miR-21-3p	RHOA	0	1	1	0	0	0	0	0	2	0
MIRT734305	hsa	hsa	hsa-miR-21-5p	ENO4	0	1	1	0	1	0	0	0	3	0
MIRT734311	hsa	hsa	hsa-miR-21-5p	INTU	0	1	1	0	1	0	0	0	3	0
MIRT734313	hsa	hsa	hsa-miR-21-5p	KIF27	0	1	1	0	1	0	0	0	3	0
MIRT734320	hsa	hsa	hsa-miR-21-5p	PACRG	0	1	1	0	1	0	0	0	3	0
MIRT734321	hsa	hsa	hsa-miR-21-5p	STK36	0	1	1	0	1	0	0	0	3	0
MIRT734468	hsa	hsa	hsa-miR-21-5p	STRN	1	1	1	0	0	0	0	0	3	0
MIRT734474	hsa	hsa	hsa-miR-21-3p	SPRED1	0	1	0	0	1	0	0	0	2	0
MIRT734681	hsa	hsa	hsa-miR-21-3p	IRAK1	0	0	0	1	0	0	0	0	1	0
MIRT734684	hsa	hsa	hsa-miR-21-3p	EGFR	0	0	0	1	0	0	0	0	1	0
MIRT734754	hsa	hsa	hsa-miR-21-5p	GLS	0	0	1	1	0	0	0	0	2	0
MIRT734758	hsa	hsa	hsa-miR-21-5p	GLS2	0	0	1	1	0	0	0	0	2	0
MIRT734796	hsa	hsa	hsa-miR-21-3p	SMAD7	1	1	1	0	0	0	0	0	3	0
MIRT735071	hsa	hsa	hsa-miR-21-3p	FOXM1	1	1	1	1	0	0	0	0	4	0
MIRT735093	hsa	hsa	hsa-miR-21-3p	SPRY1	1	0	1	0	0	0	0	0	2	0
MIRT735255	hsa	hsa	hsa-miR-21-3p	CASP8	0	0	1	1	0	0	0	0	2	0
MIRT735261	hsa	hsa	hsa-miR-21-3p	TIMP3	1	0	1	0	0	0	0	0	2	0
MIRT735262	hsa	hsa	hsa-miR-21-3p	EPHA4	1	0	1	0	0	0	0	0	2	0
MIRT735321	hsa	hsa	hsa-miR-21-3p	MTSS1	0	0	1	0	0	0	0	0	1	0
MIRT735894	hsa	hsa	hsa-miR-21-3p	PDCD4	0	0	1	0	0	0	0	0	1	0
MIRT736236	hsa	hsa	hsa-miR-21-3p	SNHG1	0	0	1	0	0	0	0	0	1	0
MIRT736412	hsa	hsa	hsa-miR-21-3p	DDX23	1	0	0	0	0	0	0	0	1	0
MIRT736491	hsa	hsa	hsa-miR-21-3p	IL10	0	0	1	0	0	0	0	0	1	0
MIRT736822	hsa	hsa	hsa-miR-21-3p	PPARA	0	1	1	0	0	0	0	0	2	0
MIRT736844	hsa	hsa	hsa-miR-21-3p	NBR2	1	0	1	0	0	0	0	0	2	0
MIRT736893	hsa	hsa	hsa-miR-21-3p	NFIA	1	1	1	0	0	0	0	0	3	0
MIRT736950	hsa	hsa	hsa-miR-21-5p	SOX17	1	1	1	0	0	0	0	0	3	0
MIRT737191	hsa	hsa	hsa-miR-21-3p	NEAT1	0	0	1	0	1	0	0	0	2	0
MIRT737192	hsa	hsa	hsa-miR-21-3p	RRM2	0	0	1	0	1	0	0	0	2	0
MIRT737252	hsa	hsa	hsa-miR-21-5p	SOX6	1	1	1	0	0	0	0	0	3	0
MIRT737295	hsa	hsa	hsa-miR-21-3p	MIR21	0	0	1	0	0	0	0	0	1	0
MIRT737321	hsa	hsa	hsa-miR-21-3p	LINC-PINT	0	0	1	0	0	0	0	0	1	0
MIRT737482	hsa	hsa	hsa-miR-21-3p	NKILA	0	0	1	0	1	0	0	0	2	0
MIRT737516	hsa	hsa	hsa-miR-21-3p	GAS5	1	1	0	0	0	0	0	0	2	0
MIRT737523	hsa	hsa	hsa-miR-21-3p	TGFB1	0	0	1	0	0	0	0	0	1	0
MIRT737532	hsa	hsa	hsa-miR-21-5p	CDIP1	1	1	1	0	1	0	0	0	4	0
MIRT755348	hsa	hsa	hsa-miR-21-3p	VWCE	0	0	0	0	0	0	0	0	1	1
MIRT755415	hsa	hsa	hsa-miR-21-5p	ARHGAP24	0	0	0	0	0	0	0	0	6	1
MIRT756121	hsa	hsa	hsa-miR-21-5p	PTEN	0	0	0	0	0	0	0	0	3	1
MIRT756176	hsa	hsa	Hsa-miR-21-5p	KLF6	0	0	0	0	0	0	0	0	3	1
MIRT756224	hsa	hsa	hsa-miR-21-5p	AJUBA	0	0	0	0	0	0	0	0	3	1
MIRT756306	hsa	hsa	hsa-miR-21-5p	FOXO1	0	0	0	0	0	0	0	0	1	1
MIRT756366	hsa	hsa	hsa-miR-21-5p	CARMN	0	0	0	0	0	0	0	0	2	1
MIRT000305	hsa	hsa	hsa-miR-145-5p	BNIP3	1	1	1	1	0	0	1	0	5	2
MIRT000306	hsa	hsa	hsa-miR-145-5p	KLF5	2	2	2	0	0	0	3	0	9	4
MIRT000307	hsa	hsa	hsa-miR-145-5p	SOX2	1	1	1	0	0	0	1	0	4	3
MIRT000308	hsa	hsa	hsa-miR-145-5p	KLF4	1	1	1	0	0	0	1	0	4	6
MIRT000426	hsa	hsa	hsa-miR-145-5p	MUC1	1	1	1	0	0	0	1	0	4	3
MIRT000457	hsa	hsa	hsa-miR-145-5p	MYO6	1	1	1	0	0	0	1	0	4	1
MIRT000575	hsa	hsa	hsa-miR-145-5p	CDKN1A	1	1	1	1	0	0	1	0	5	2
MIRT000626	hsa	hsa	hsa-miR-145-5p	STAT1	1	1	1	1	0	0	1	0	5	1
MIRT000627	hsa	hsa	hsa-miR-145-5p	YES1	1	1	1	1	0	0	1	0	5	3
MIRT000676	hsa	hsa	hsa-miR-145-5p	CBFB	1	0	1	1	0	0	1	0	4	2
MIRT000677	hsa	hsa	hsa-miR-145-5p	PPP3CA	1	0	1	1	0	0	1	0	4	1
MIRT000678	hsa	hsa	hsa-miR-145-5p	CLINT1	1	0	1	1	0	0	1	0	4	1
MIRT000731	hsa	hsa	hsa-miR-145-5p	IRS1	1	1	1	0	0	0	1	0	4	9
MIRT000732	hsa	hsa	hsa-miR-145-5p	PARP8	1	0	0	0	0	0	1	0	2	2
MIRT001811	hsa	hsa	hsa-miR-145-5p	TMOD3	1	0	1	1	1	0	1	1	6	4
MIRT001917	hsa	hsa	hsa-miR-145-5p	HOXA9	1	1	1	0	0	0	1	0	4	1
MIRT003325	hsa	hsa	hsa-miR-145-5p	EGFR	0	1	1	1	0	0	0	0	3	2
MIRT003519	hsa	hsa	hsa-miR-145-5p	MAP3K3	0	0	0	1	0	0	0	0	1	2
MIRT003543	hsa	hsa	hsa-miR-145-5p	FSCN1	1	1	1	1	0	0	1	0	5	8
MIRT004290	hsa	hsa	hsa-miR-145-5p	MYC	1	1	1	1	0	0	1	0	5	5
MIRT004496	hsa	hsa	hsa-miR-145-5p	FLI1	1	1	1	0	0	0	1	0	4	4
MIRT004580	hsa	hsa	hsa-miR-145-5p	DFFA	1	1	1	0	0	0	1	0	4	1
MIRT004616	hsa	hsa	hsa-miR-145-5p	IFNB1	1	1	1	0	0	0	1	0	4	1
MIRT004748	hsa	hsa	hsa-miR-145-5p	TIRAP	0	1	0	0	0	0	1	0	2	1
MIRT004904	hsa	hsa	hsa-miR-145-5p	POU5F1	1	1	1	0	0	0	0	0	3	8
MIRT004931	hsa	hsa	hsa-miR-145-5p	IGF1R	1	1	1	0	0	0	1	0	4	5
MIRT004938	hsa	hsa	hsa-miR-145-5p	KRT7	0	0	1	0	0	0	1	0	2	1
MIRT005683	hsa	hsa	hsa-miR-145-5p	PPM1D	1	0	0	0	0	0	0	0	1	1
MIRT005688	hsa	hsa	hsa-miR-145-5p	MYRF	1	0	0	0	0	0	0	0	1	1
MIRT005689	hsa	hsa	hsa-miR-145-5p	CPEB4	1	0	0	0	0	0	0	0	1	1
MIRT005690	hsa	hsa	hsa-miR-145-5p	FZD7	1	0	0	0	0	0	0	0	1	1
MIRT005809	hsa	hsa	hsa-miR-145-5p	ROBO2	1	1	1	0	0	0	0	0	3	1
MIRT005810	hsa	hsa	hsa-miR-145-5p	SRGAP1	1	2	1	1	0	0	1	0	6	3
MIRT005878	hsa	hsa	hsa-miR-145-5p	EIF4E	1	1	1	0	0	0	0	0	3	1
MIRT005879	hsa	hsa	hsa-miR-145-5p	CDK4	1	1	1	0	0	0	0	0	3	1
MIRT006215	hsa	hsa	hsa-miR-145-5p	VEGFA	2	2	2	0	0	0	0	0	6	4
MIRT006317	hsa	hsa	hsa-miR-145-5p	SERPINE1	1	1	1	0	0	0	0	0	3	2
MIRT006332	hsa	hsa	hsa-miR-145-5p	IRS2	1	0	0	0	0	0	0	0	1	1
MIRT006494	hsa	hsa	hsa-miR-145-5p	ITGB8	1	1	1	1	0	0	0	0	4	1
MIRT006747	hsa	hsa	hsa-miR-145-5p	SWAP70	1	1	1	1	0	0	0	0	4	2
MIRT006774	hsa	hsa	hsa-miR-145-5p	ESR1	1	0	0	0	0	0	0	0	1	1
MIRT006788	hsa	hsa	hsa-miR-145-5p	NUDT1	0	1	1	1	0	0	0	0	3	1
MIRT006847	hsa	hsa	hsa-miR-145-5p	JAG1	1	1	1	1	0	0	0	0	4	1
MIRT006889	hsa	hsa	hsa-miR-145-5p	NEDD9	1	1	1	1	0	0	0	0	4	3
MIRT006899	hsa	hsa	hsa-miR-145-5p	PAK4	1	1	1	0	0	0	0	0	3	1
MIRT006903	hsa	hsa	hsa-miR-145-5p	DDX17	1	1	1	1	0	0	0	0	4	1
MIRT007094	hsa	hsa	hsa-miR-145-5p	ERG	1	0	0	0	0	0	0	0	1	1
MIRT007107	hsa	hsa	hsa-miR-145-5p	NRAS	1	1	1	0	0	0	0	0	3	3
MIRT007180	hsa	hsa	hsa-miR-145-5p	ILK	1	1	1	0	0	0	0	0	3	1
MIRT007247	hsa	hsa	hsa-miR-145-5p	CTGF	1	0	0	0	0	0	0	0	1	1
MIRT007248	hsa	hsa	hsa-miR-145-5p	SOCS7	1	0	0	0	0	0	0	0	1	1
MIRT007257	hsa	hsa	hsa-miR-145-5p	MDM2	1	0	0	0	0	0	0	0	1	1
MIRT007275	hsa	hsa	hsa-miR-145-5p	ADAM17	1	1	1	0	1	0	0	1	5	5
MIRT007288	hsa	hsa	hsa-miR-145-5p	CDH2	1	1	0	1	0	0	0	0	3	2
MIRT007307	hsa	hsa	hsa-miR-145-5p	HDAC2	1	0	0	0	0	0	0	0	1	1
MIRT021492	hsa	hsa	hsa-miR-145-5p	FBXO28	0	0	0	0	0	0	1	0	1	1
MIRT021493	hsa	hsa	hsa-miR-145-5p	USP46	0	0	0	0	0	0	1	0	1	1
MIRT021494	hsa	hsa	hsa-miR-145-5p	ACBD3	0	0	0	0	0	0	1	0	1	1
MIRT021495	hsa	hsa	hsa-miR-145-5p	ELK1	0	0	0	0	0	0	1	0	1	1
MIRT021496	hsa	hsa	hsa-miR-145-5p	CCNA2	0	0	0	0	0	0	1	0	1	1
MIRT021497	hsa	hsa	hsa-miR-145-5p	C11orf58	0	0	0	0	0	0	1	0	1	1
MIRT021498	hsa	hsa	hsa-miR-145-5p	CCDC25	0	0	0	0	0	0	1	0	1	1
MIRT021499	hsa	hsa	hsa-miR-145-5p	RTKN	1	1	1	0	0	0	1	0	4	1
MIRT021500	hsa	hsa	hsa-miR-145-5p	RASA1	0	0	0	0	0	0	1	0	1	1
MIRT021501	hsa	hsa	hsa-miR-145-5p	F11R	1	0	1	1	0	0	0	0	3	3
MIRT021502	hsa	hsa	hsa-miR-145-5p	ARL6IP5	1	0	0	1	0	0	0	0	2	1
MIRT021503	hsa	hsa	hsa-miR-145-5p	AKR1B10	1	0	0	1	0	0	0	0	2	1
MIRT021504	hsa	hsa	hsa-miR-145-5p	C11orf65	1	0	0	1	0	0	0	0	2	1
MIRT021505	hsa	hsa	hsa-miR-145-5p	HLTF	1	0	0	1	0	0	0	0	2	1
MIRT021506	hsa	hsa	hsa-miR-145-5p	GMFB	1	0	0	1	0	0	0	0	2	1
MIRT021507	hsa	hsa	hsa-miR-145-5p	SERINC5	1	0	0	1	0	0	0	0	2	1
MIRT021508	hsa	hsa	hsa-miR-145-5p	MEST	1	0	0	1	0	0	0	0	2	1
MIRT021509	hsa	hsa	hsa-miR-145-5p	ALPPL2	1	0	0	1	0	0	0	0	2	1
MIRT021510	hsa	hsa	hsa-miR-145-5p	NDRG2	1	0	0	1	0	0	0	0	2	1
MIRT021511	hsa	hsa	hsa-miR-145-5p	DTD1	1	0	0	1	0	0	0	0	2	1
MIRT021512	hsa	hsa	hsa-miR-145-5p	TPM3	1	0	0	1	1	0	0	1	4	3
MIRT021513	hsa	hsa	hsa-miR-145-5p	MAP2K6	1	0	0	1	0	0	0	0	2	1
MIRT021514	hsa	hsa	hsa-miR-145-5p	CEP19	1	0	0	1	0	0	0	0	2	1
MIRT021515	hsa	hsa	hsa-miR-145-5p	TPRG1	1	0	0	1	0	0	0	0	2	1
MIRT021516	hsa	hsa	hsa-miR-145-5p	GOLM1	1	0	0	1	0	0	0	0	2	1
MIRT021517	hsa	hsa	hsa-miR-145-5p	CCDC43	1	0	0	1	0	0	0	0	2	1
MIRT021518	hsa	hsa	hsa-miR-145-5p	MMP1	1	0	0	1	0	0	0	0	2	1
MIRT021519	hsa	hsa	hsa-miR-145-5p	PTP4A2	1	0	0	1	0	0	0	0	2	1
MIRT021520	hsa	hsa	hsa-miR-145-5p	TMEM9B	1	0	0	1	0	0	0	0	2	1
MIRT021521	hsa	hsa	hsa-miR-145-5p	MMP12	1	0	1	1	1	0	0	0	4	1
MIRT021522	hsa	hsa	hsa-miR-145-5p	MTMR14	1	0	0	1	0	0	0	0	2	1
MIRT021523	hsa	hsa	hsa-miR-145-5p	ALDH3A1	1	0	0	1	0	0	0	0	2	1
MIRT021524	hsa	hsa	hsa-miR-145-5p	NDUFA4	1	0	0	1	0	0	0	0	2	1
MIRT021525	hsa	hsa	hsa-miR-145-5p	FAM3C	1	0	0	1	0	0	0	0	2	1
MIRT021526	hsa	hsa	hsa-miR-145-5p	LYPLA2	1	0	0	1	0	0	0	0	2	1
MIRT021527	hsa	hsa	hsa-miR-145-5p	FAM45A	1	0	0	1	0	0	0	0	2	1
MIRT021528	hsa	hsa	hsa-miR-145-5p	PIGF	1	0	0	1	0	0	0	0	2	1
MIRT021529	hsa	hsa	hsa-miR-145-5p	AP1G1	1	0	0	1	0	0	0	0	2	1
MIRT021530	hsa	hsa	hsa-miR-145-5p	PHF17	1	0	0	1	0	0	0	0	2	1
MIRT021531	hsa	hsa	hsa-miR-145-5p	NIPSNAP1	1	0	0	1	0	0	0	0	2	1
MIRT021532	hsa	hsa	hsa-miR-145-5p	KREMEN1	1	0	0	1	0	0	0	0	2	1
MIRT021533	hsa	hsa	hsa-miR-145-5p	MMP14	1	0	0	1	0	0	0	0	2	1
MIRT021534	hsa	hsa	hsa-miR-145-5p	ABRACL	1	1	1	1	0	0	0	0	4	1
MIRT021535	hsa	hsa	hsa-miR-145-5p	MIXL1	1	0	0	1	0	0	0	0	2	1
MIRT021536	hsa	hsa	hsa-miR-145-5p	TSPAN6	1	0	1	1	0	0	0	0	3	2
MIRT021537	hsa	hsa	hsa-miR-145-5p	PODXL	1	0	1	1	1	0	0	1	5	4
MIRT021538	hsa	hsa	hsa-miR-145-5p	APH1A	1	0	0	1	0	0	0	0	2	1
MIRT021539	hsa	hsa	hsa-miR-145-5p	ABHD17C	1	0	0	1	0	0	0	0	2	1
MIRT035522	hsa	hsa	hsa-miR-145-5p	NANOG	1	0	0	0	0	0	0	0	1	1
MIRT035535	hsa	hsa	hsa-miR-145-5p	MYO5A	1	0	0	0	0	0	0	0	1	1
MIRT053030	hsa	hsa	hsa-miR-145-5p	EPAS1	1	1	1	0	0	0	0	0	3	1
MIRT053038	hsa	hsa	hsa-miR-145-5p	ETS1	1	1	1	0	0	0	0	0	3	1
MIRT053081	hsa	hsa	hsa-miR-145-5p	RREB1	1	1	1	0	0	0	0	0	3	1
MIRT053211	hsa	hsa	hsa-miR-145-5p	COL5A1	0	1	1	1	0	0	0	0	3	1
MIRT053216	hsa	hsa	hsa-miR-145-5p	CD44	1	1	1	0	0	0	0	0	3	1
MIRT053219	hsa	hsa	hsa-miR-145-5p	BRAF	1	1	1	0	0	0	0	0	3	1
MIRT053374	hsa	hsa	hsa-miR-145-5p	ACTB	0	1	1	0	1	0	0	1	4	3
MIRT053648	hsa	hsa	hsa-miR-145-5p	SOX9	1	1	1	1	0	0	0	0	4	4
MIRT053649	hsa	hsa	hsa-miR-145-5p	SOX11	0	0	0	1	0	0	0	0	1	1
MIRT053650	hsa	hsa	hsa-miR-145-5p	SMAD3	1	1	1	1	0	0	0	0	4	3
MIRT053651	hsa	hsa	hsa-miR-145-5p	SMAD5	0	0	0	1	0	0	0	0	1	1
MIRT053652	hsa	hsa	hsa-miR-145-5p	TGFBR2	1	1	1	1	0	0	0	0	4	3
MIRT053653	hsa	hsa	hsa-miR-145-5p	SMAD4	1	1	1	1	0	0	0	0	4	1
MIRT053655	hsa	hsa	hsa-miR-145-5p	MAP2K4	0	0	0	1	0	0	0	0	1	1
MIRT053656	hsa	hsa	hsa-miR-145-5p	PDGFD	0	0	0	1	0	0	0	0	1	1
MIRT053657	hsa	hsa	hsa-miR-145-5p	CTNND1	1	1	1	1	0	0	0	0	4	2
MIRT053658	hsa	hsa	hsa-miR-145-5p	P4HA1	0	0	0	1	0	0	0	0	1	1
MIRT053659	hsa	hsa	hsa-miR-145-5p	MAP4K2	0	0	0	1	0	0	0	0	1	1
MIRT053660	hsa	hsa	hsa-miR-145-5p	MAP3K11	0	0	0	1	0	0	0	0	1	1
MIRT053661	hsa	hsa	hsa-miR-145-5p	ERBB4	0	0	0	1	0	0	0	0	1	1
MIRT053757	hsa	hsa	hsa-miR-145-5p	SP1	1	1	1	0	0	0	0	0	3	2
MIRT054274	hsa	hsa	hsa-miR-145-5p	TNFSF13	1	1	1	0	0	0	0	0	3	1
MIRT054379	hsa	hsa	hsa-miR-145-5p	CDK6	1	1	1	0	1	0	0	1	5	4
MIRT114903	hsa	hsa	hsa-miR-145-5p	ZFYVE9	0	0	0	0	1	0	0	1	2	2
MIRT145303	hsa	hsa	hsa-miR-145-5p	NUFIP2	0	0	0	0	1	0	0	1	2	2
MIRT241310	hsa	hsa	hsa-miR-145-5p	DDX6	1	1	1	0	0	0	0	0	3	1
MIRT257500	hsa	hsa	hsa-miR-145-5p	HIST1H2AH	0	0	0	0	1	0	0	1	2	2
MIRT278608	hsa	hsa	hsa-miR-145-5p	ARF6	1	1	1	0	1	0	0	1	5	3
MIRT295694	hsa	hsa	hsa-miR-145-5p	PLAGL2	0	0	0	0	1	0	0	1	2	2
MIRT316069	hsa	hsa	hsa-miR-145-3p	ABRACL	0	0	0	0	1	0	0	1	2	2
MIRT390100	hsa	hsa	hsa-miR-145-5p	NR1D2	0	0	0	0	1	0	0	1	2	2
MIRT437436	hsa	hsa	hsa-miR-145-5p	ADD3	1	1	1	0	0	0	0	0	3	1
MIRT437609	hsa	hsa	hsa-miR-145-5p	PADI1	0	0	1	1	0	0	0	0	2	1
MIRT437610	hsa	hsa	hsa-miR-145-5p	PHACTR2	0	0	1	1	0	0	0	0	2	1
MIRT437611	hsa	hsa	hsa-miR-145-5p	SNX24	0	0	1	1	0	0	0	0	2	1
MIRT437612	hsa	hsa	hsa-miR-145-5p	KIF21A	0	0	1	1	0	0	0	0	2	1
MIRT437613	hsa	hsa	hsa-miR-145-5p	SAMD5	0	0	1	1	0	0	0	0	2	1
MIRT437614	hsa	hsa	hsa-miR-145-5p	AIM1	0	0	1	1	0	0	0	0	2	1
MIRT437833	hsa	hsa	hsa-miR-145-5p	HMGA2	1	1	1	1	0	0	0	0	4	1
MIRT437834	hsa	hsa	hsa-miR-145-5p	DDC	0	1	1	0	0	0	0	0	2	1
MIRT438013	hsa	hsa	hsa-miR-145-5p	ANGPT2	1	0	1	0	0	0	0	0	2	1
MIRT438282	hsa	hsa	hsa-miR-145-5p	ROCK1	1	1	0	0	0	0	0	0	2	1
MIRT438350	hsa	hsa	hsa-miR-145-5p	E2F3	1	1	1	0	1	0	0	0	4	1
MIRT438496	hsa	hsa	hsa-miR-145-5p	RPS6KB1	1	0	0	0	0	0	0	0	1	1
MIRT438542	hsa	hsa	hsa-miR-145-5p	CD28	1	0	0	0	0	0	0	0	1	1
MIRT438543	hsa	hsa	hsa-miR-145-5p	NFATC1	1	0	0	0	0	0	0	0	1	1
MIRT438643	hsa	hsa	hsa-miR-145-5p	SP7	1	1	1	0	0	0	0	0	3	1
MIRT438718	hsa	hsa	hsa-miR-145-5p	HDAC11	1	1	1	0	0	0	0	0	3	1
MIRT438886	hsa	hsa	hsa-miR-145-5p	CFTR	1	0	1	0	1	0	0	0	3	1
MIRT443564	hsa	hsa	hsa-miR-145-5p	CSRNP3	0	0	0	0	1	0	0	1	2	2
MIRT444562	hsa	hsa	hsa-miR-145-3p	TRA2B	0	0	0	0	1	0	0	1	2	2
MIRT445028	hsa	hsa	hsa-miR-145-3p	NTRK2	0	0	0	0	1	0	0	1	2	2
MIRT445541	hsa	hsa	hsa-miR-145-3p	TBC1D8	0	0	0	0	1	0	0	1	2	2
MIRT446571	hsa	hsa	hsa-miR-145-3p	ZSCAN16	0	0	0	0	1	0	0	1	2	2
MIRT455211	hsa	hsa	hsa-miR-145-3p	GNL1	0	0	0	0	1	0	0	1	2	2
MIRT455375	hsa	hsa	hsa-miR-145-5p	AAED1	0	0	0	0	1	0	0	1	2	2
MIRT461715	hsa	hsa	hsa-miR-145-5p	ZNF426	0	0	0	0	1	0	0	1	2	2
MIRT462852	hsa	hsa	hsa-miR-145-5p	UBR7	0	0	0	0	1	0	0	1	2	2
MIRT467425	hsa	hsa	hsa-miR-145-5p	SNTB1	0	0	0	0	1	0	0	1	2	4
MIRT468517	hsa	hsa	hsa-miR-145-5p	SESN2	0	0	0	0	1	0	0	1	2	2
MIRT469434	hsa	hsa	hsa-miR-145-5p	REL	0	0	0	0	1	0	0	1	2	2
MIRT470208	hsa	hsa	hsa-miR-145-5p	PSAT1	0	0	0	0	1	0	0	1	2	6
MIRT476652	hsa	hsa	hsa-miR-145-5p	FZD6	0	0	0	0	1	0	0	1	2	2
MIRT479560	hsa	hsa	hsa-miR-145-3p	CDC5L	0	0	0	0	1	0	0	1	2	4
MIRT479793	hsa	hsa	hsa-miR-145-3p	CCND1	1	1	1	0	1	0	0	1	5	2
MIRT484958	hsa	hsa	hsa-miR-145-5p	VGLL4	0	0	0	0	1	0	0	1	2	4
MIRT485463	hsa	hsa	hsa-miR-145-5p	IVNS1ABP	0	0	0	0	1	0	0	1	2	2
MIRT496226	hsa	hsa	hsa-miR-145-3p	JMJD1C	0	0	0	0	1	0	0	1	2	4
MIRT496252	hsa	hsa	hsa-miR-145-5p	DNAJC28	0	0	0	0	1	0	0	1	2	2
MIRT497096	hsa	hsa	hsa-miR-145-3p	GUCY1A2	0	0	0	0	1	0	0	1	2	2
MIRT497439	hsa	hsa	hsa-miR-145-5p	SLC16A10	0	0	0	0	1	0	0	1	2	2
MIRT497545	hsa	hsa	hsa-miR-145-3p	SLC13A4	0	0	0	0	1	0	0	1	2	2
MIRT498098	hsa	hsa	hsa-miR-145-5p	RPS6KA3	0	0	0	0	1	0	0	1	2	2
MIRT498828	hsa	hsa	hsa-miR-145-3p	DNTTIP2	0	0	0	0	1	0	0	1	2	8
MIRT498932	hsa	hsa	hsa-miR-145-3p	TMEM106B	0	0	0	0	1	0	0	1	2	8
MIRT504464	hsa	hsa	hsa-miR-145-5p	EID2B	0	0	0	0	1	0	0	1	2	2
MIRT507568	hsa	hsa	hsa-miR-145-5p	DEK	0	0	0	0	1	0	0	1	2	2
MIRT512398	hsa	hsa	hsa-miR-145-3p	BUB1	0	0	0	0	1	0	0	1	2	4
MIRT513536	hsa	hsa	hsa-miR-145-5p	PRDM2	0	0	0	0	1	0	0	1	2	4
MIRT519040	hsa	hsa	hsa-miR-145-5p	AGPS	0	0	0	0	1	0	0	1	2	4
MIRT519631	hsa	hsa	hsa-miR-145-5p	ZNF772	0	0	0	0	1	0	0	1	2	4
MIRT528533	hsa	hsa	hsa-miR-145-5p	CYP2C19	0	0	0	0	1	0	0	1	2	4
MIRT529090	hsa	hsa	hsa-miR-145-5p	ZNF100	0	0	0	0	1	0	0	1	2	2
MIRT529539	hsa	hsa	hsa-miR-145-5p	ZNF678	0	0	0	0	1	0	0	1	2	2
MIRT538679	hsa	hsa	hsa-miR-145-5p	CCDC80	0	0	0	0	1	0	0	1	2	2
MIRT538868	hsa	hsa	hsa-miR-145-5p	BTG1	0	0	0	0	1	0	0	1	2	2
MIRT539273	hsa	hsa	hsa-miR-145-5p	ANKRD28	0	0	0	0	1	0	0	1	2	2
MIRT545236	hsa	hsa	hsa-miR-145-5p	ZFAND3	0	0	0	0	1	0	0	1	2	2
MIRT548933	hsa	hsa	hsa-miR-145-3p	CDK17	0	0	0	0	1	0	0	1	2	2
MIRT552552	hsa	hsa	hsa-miR-145-3p	ZFP36L2	0	0	0	0	1	0	0	1	2	2
MIRT553102	hsa	hsa	hsa-miR-145-5p	UBXN2A	0	0	0	0	1	0	0	1	2	2
MIRT553391	hsa	hsa	hsa-miR-145-3p	TRIM23	0	0	0	0	1	0	0	1	2	2
MIRT555092	hsa	hsa	hsa-miR-145-3p	PURB	0	0	0	0	1	0	0	1	2	2
MIRT555930	hsa	hsa	hsa-miR-145-5p	NUP43	0	0	0	0	1	0	0	1	2	2
MIRT556471	hsa	hsa	hsa-miR-145-5p	LMNB2	0	0	0	0	1	0	0	1	2	4
MIRT558849	hsa	hsa	hsa-miR-145-3p	CDC23	0	0	0	0	1	0	0	1	2	2
MIRT558890	hsa	hsa	hsa-miR-145-3p	CCND2	0	0	0	0	1	0	0	1	2	2
MIRT559931	hsa	hsa	hsa-miR-145-3p	SOD2	0	0	0	0	1	0	0	1	2	2
MIRT560428	hsa	hsa	hsa-miR-145-3p	ANGPTL3	0	0	0	0	1	0	0	1	2	2
MIRT560556	hsa	hsa	hsa-miR-145-3p	SIGLEC14	0	0	0	0	1	0	0	1	2	2
MIRT560810	hsa	hsa	hsa-miR-145-3p	PPIP5K2	0	0	0	0	1	0	0	1	2	2
MIRT560951	hsa	hsa	hsa-miR-145-3p	POTED	0	0	0	0	1	0	0	1	2	2
MIRT560967	hsa	hsa	hsa-miR-145-5p	UTP15	0	0	0	0	1	0	0	1	2	2
MIRT561004	hsa	hsa	hsa-miR-145-3p	C8orf37	0	0	0	0	1	0	0	1	2	2
MIRT561060	hsa	hsa	hsa-miR-145-3p	SFT2D2	0	0	0	0	1	0	0	1	2	2
MIRT561094	hsa	hsa	hsa-miR-145-3p	DNAJC10	0	0	0	0	1	0	0	1	2	2
MIRT562124	hsa	hsa	hsa-miR-145-5p	IGFBP5	0	0	0	0	1	0	0	1	2	2
MIRT570759	hsa	hsa	hsa-miR-145-3p	AAK1	0	0	0	0	1	0	0	1	2	2
MIRT571408	hsa	hsa	hsa-miR-145-3p	PRPF38A	0	0	0	0	1	0	0	1	2	2
MIRT572144	hsa	hsa	hsa-miR-145-3p	DESI1	0	0	0	0	1	0	0	1	2	2
MIRT573771	hsa	hsa	hsa-miR-145-3p	PRKAG1	0	0	0	0	1	0	0	1	2	2
MIRT575666	mmu	mmu	hsa-miR-145-5p	Map1b	0	0	0	0	1	0	0	1	2	2
MIRT613136	hsa	hsa	hsa-miR-145-5p	DUSP6	0	0	0	0	1	0	0	1	2	2
MIRT615908	hsa	hsa	hsa-miR-145-5p	C1orf27	0	0	0	0	1	0	0	1	2	2
MIRT617494	hsa	hsa	hsa-miR-145-5p	ALG9	0	0	0	0	1	0	0	1	2	2
MIRT618782	hsa	hsa	hsa-miR-145-5p	AGTRAP	0	0	0	0	1	0	0	1	2	2
MIRT621724	hsa	hsa	hsa-miR-145-5p	TNR	0	0	0	0	1	0	0	1	2	2
MIRT622075	hsa	hsa	hsa-miR-145-5p	SRPX2	0	0	0	0	1	0	0	1	2	2
MIRT622251	hsa	hsa	hsa-miR-145-5p	SLC22A9	0	0	0	0	1	0	0	1	2	2
MIRT622395	hsa	hsa	hsa-miR-145-5p	RRAGC	0	0	0	0	1	0	0	1	2	2
MIRT623789	hsa	hsa	hsa-miR-145-3p	GK5	0	0	0	0	1	0	0	1	2	2
MIRT623812	hsa	hsa	hsa-miR-145-3p	GGCX	0	0	0	0	1	0	0	1	2	2
MIRT627284	hsa	hsa	hsa-miR-145-5p	WSB1	0	0	0	0	1	0	0	1	2	2
MIRT627762	hsa	hsa	hsa-miR-145-5p	RAB3IP	0	0	0	0	1	0	0	1	2	2
MIRT630667	hsa	hsa	hsa-miR-145-3p	PDIA6	0	0	0	0	1	0	0	1	2	2
MIRT630752	hsa	hsa	hsa-miR-145-5p	ZNF445	0	0	0	0	1	0	0	1	2	2
MIRT630950	hsa	hsa	hsa-miR-145-5p	PANK1	0	0	0	0	1	0	0	1	2	2
MIRT636720	hsa	hsa	hsa-miR-145-5p	AQR	0	0	0	0	1	0	0	1	2	2
MIRT637056	hsa	hsa	hsa-miR-145-3p	LRRC2	0	0	0	0	1	0	0	1	2	2
MIRT639227	hsa	hsa	hsa-miR-145-5p	IMMP2L	0	0	0	0	1	0	0	1	2	2
MIRT641492	hsa	hsa	hsa-miR-145-3p	POLA2	0	0	0	0	1	0	0	1	2	2
MIRT642266	hsa	hsa	hsa-miR-145-5p	SMIM17	0	0	0	0	1	0	0	1	2	2
MIRT646073	hsa	hsa	hsa-miR-145-5p	NDUFS2	0	0	0	0	1	0	0	1	2	2
MIRT646552	hsa	hsa	hsa-miR-145-3p	TMCC2	0	0	0	0	1	0	0	1	2	2
MIRT646748	hsa	hsa	hsa-miR-145-5p	MUC4	0	0	0	0	1	0	0	1	2	2
MIRT647566	hsa	hsa	hsa-miR-145-5p	ZNF660	0	0	0	0	1	0	0	1	2	2
MIRT651855	hsa	hsa	hsa-miR-145-5p	UNC5D	0	0	0	0	1	0	0	1	2	2
MIRT652693	hsa	hsa	hsa-miR-145-5p	THSD7A	0	0	0	0	1	0	0	1	2	2
MIRT653530	hsa	hsa	hsa-miR-145-3p	SLC38A9	0	0	0	0	1	0	0	1	2	2
MIRT653677	hsa	hsa	hsa-miR-145-5p	SLC26A2	0	0	0	0	1	0	0	1	2	2
MIRT655445	hsa	hsa	hsa-miR-145-3p	PALM2-AKAP2	0	0	0	0	1	0	0	1	2	2
MIRT655612	hsa	hsa	hsa-miR-145-5p	ORC4	0	0	0	0	1	0	0	1	2	2
MIRT657494	hsa	hsa	hsa-miR-145-5p	HBEGF	0	0	0	0	1	0	0	1	2	2
MIRT659227	hsa	hsa	hsa-miR-145-5p	CXorf23	0	0	0	0	1	0	0	1	2	2
MIRT659275	hsa	hsa	hsa-miR-145-5p	CTNNBIP1	0	0	0	0	1	0	0	1	2	2
MIRT660790	hsa	hsa	hsa-miR-145-3p	AKAP2	0	0	0	0	1	0	0	1	2	2
MIRT660842	hsa	hsa	hsa-miR-145-3p	AGO2	0	0	0	0	1	0	0	1	2	2
MIRT668977	hsa	hsa	hsa-miR-145-5p	CLSTN2	0	0	0	0	1	0	0	1	2	2
MIRT686200	hsa	hsa	hsa-miR-145-5p	ZNF451	0	0	0	0	1	0	0	1	2	2
MIRT689099	hsa	hsa	hsa-miR-145-5p	ZBTB25	0	0	0	0	1	0	0	1	2	2
MIRT692019	hsa	hsa	hsa-miR-145-5p	CCDC85C	0	0	0	0	1	0	0	1	2	2
MIRT698087	hsa	hsa	hsa-miR-145-3p	TPM1	0	0	0	0	1	0	0	1	2	2
MIRT698816	hsa	hsa	hsa-miR-145-3p	STK38	0	0	0	0	1	0	0	1	2	2
MIRT701617	hsa	hsa	hsa-miR-145-3p	MYO1B	0	0	0	0	1	0	0	1	2	2
MIRT702161	hsa	hsa	hsa-miR-145-5p	MAP1LC3B	0	0	0	0	1	0	0	1	2	2
MIRT706010	hsa	hsa	hsa-miR-145-5p	ABCC1	1	0	0	0	1	0	0	1	3	3
MIRT710042	hsa	hsa	hsa-miR-145-3p	POLL	0	0	0	0	1	0	0	1	2	2
MIRT715372	hsa	hsa	hsa-miR-145-5p	TGFBI	0	0	0	0	1	0	0	1	2	2
MIRT716439	hsa	hsa	hsa-miR-145-3p	RPS24	0	0	0	0	1	0	0	1	2	2
MIRT716616	hsa	hsa	hsa-miR-145-5p	RBM18	0	0	0	0	1	0	0	1	2	2
MIRT720444	hsa	hsa	hsa-miR-145-5p	SLC16A5	0	0	0	0	1	0	0	1	2	2
MIRT720880	hsa	hsa	hsa-miR-145-5p	MUC19	0	0	0	0	1	0	0	1	2	2
MIRT721000	hsa	hsa	hsa-miR-145-5p	PNMA3	0	0	0	0	1	0	0	1	2	2
MIRT724702	hsa	hsa	hsa-miR-145-5p	CRAMP1L	0	0	0	0	1	0	0	1	2	2
MIRT731094	hsa	hsa	hsa-miR-145-5p	SPTBN1	1	0	0	0	0	0	0	0	1	1
MIRT731217	hsa	hsa	hsa-miR-145-5p	SENP1	1	1	1	0	0	0	0	0	3	1
MIRT731786	hsa	hsa	hsa-miR-145-5p	NAIP	1	1	1	0	0	0	0	0	3	1
MIRT732404	hsa	hsa	hsa-miR-145-3p	SMAD3	1	0	1	0	0	0	0	0	2	1
MIRT732585	hsa	hsa	hsa-miR-145-5p	DANCR	0	0	1	0	0	0	0	0	1	0
MIRT732636	hsa	hsa	hsa-miR-145-5p	TBX15	1	1	1	0	1	0	0	0	4	0
MIRT732664	hsa	hsa	hsa-miR-145-5p	CD36	1	0	1	0	0	0	0	0	2	0
MIRT733130	hsa	hsa	hsa-miR-145-5p	WNT2B	1	1	1	0	0	0	0	0	3	0
MIRT733314	hsa	hsa	hsa-miR-145-5p	MYCN	0	0	1	0	0	0	0	0	1	0
MIRT733324	hsa	hsa	hsa-miR-145-5p	SRGAP2	1	1	0	0	0	0	0	0	2	0
MIRT733529	hsa	hsa	hsa-miR-145-5p	FGF10	1	1	1	0	0	0	0	0	3	0
MIRT733617	hsa	hsa	hsa-miR-145-5p	TM9SF4	0	0	0	1	0	0	0	0	1	0
MIRT733619	hsa	hsa	hsa-miR-145-5p	SDHC	0	0	0	1	0	0	0	0	1	0
MIRT733899	hsa	hsa	hsa-miR-145-3p	CDK6	1	1	1	0	0	0	0	0	3	0
MIRT733901	hsa	hsa	hsa-miR-145-3p	NOTCH1	1	1	1	0	0	0	0	0	3	0
MIRT733902	hsa	hsa	hsa-miR-145-3p	HES1	1	1	1	0	0	0	0	0	3	0
MIRT734024	hsa	hsa	hsa-miR-145-5p	DNMT3a	1	1	1	0	0	0	0	0	3	0
MIRT734432	hsa	hsa	hsa-miR-145-5p	SCHLAP1	1	1	1	0	0	0	0	0	3	0
MIRT734433	hsa	hsa	hsa-miR-145-5p	EZH2	1	1	1	0	0	0	0	0	3	0
MIRT734550	hsa	hsa	hsa-miR-145-5p	SPOP	0	0	1	0	0	0	0	0	1	0
MIRT734573	hsa	hsa	hsa-miR-145-3p	KRAS	0	0	0	1	0	0	0	0	1	0
MIRT734659	hsa	hsa	hsa-miR-145-3p	FSCN1	1	1	1	0	1	0	0	0	4	0
MIRT734818	hsa	hsa	hsa-miR-145-5p	NKX2-1-AS1	1	1	1	0	0	0	0	0	3	0
MIRT734837	hsa	hsa	hsa-miR-145-3p	RILPL1	1	1	0	0	0	0	0	0	2	0
MIRT734838	hsa	hsa	hsa-miR-145-3p	IGF1R	1	1	0	0	0	0	0	0	2	0
MIRT734923	hsa	hsa	hsa-miR-145-3p	BCL2	0	0	1	0	0	0	0	0	1	0
MIRT734924	hsa	hsa	hsa-miR-145-3p	MMP9	0	0	1	0	0	0	0	0	1	0
MIRT734925	hsa	hsa	hsa-miR-145-3p	BAX	0	0	1	0	0	0	0	0	1	0
MIRT735517	hsa	hsa	hsa-miR-145-5p	CP	0	0	1	0	1	0	0	0	2	0
MIRT735820	hsa	hsa	hsa-miR-145-3p	NRP1	1	1	1	0	0	0	0	0	3	0
MIRT736084	hsa	hsa	hsa-miR-145-3p	SOX9	1	1	1	0	0	0	0	0	3	0
MIRT736291	hsa	hsa	hsa-miR-145-5p	NOTCH1	1	1	1	0	0	0	0	0	3	0
MIRT736581	hsa	hsa	hsa-miR-145-5p	AGO2	0	0	1	0	1	0	0	0	2	0
MIRT736639	hsa	hsa	hsa-miR-145-5p	IGF1	1	1	1	0	0	0	0	0	3	0
MIRT736839	hsa	hsa	hsa-miR-145-3p	ATF3	0	0	1	0	1	0	0	0	2	0
MIRT736883	hsa	hsa	hsa-miR-145-3p	EGFR	0	1	1	0	0	0	0	0	2	0
MIRT736966	hsa	hsa	hsa-miR-145-5p	RECK	0	0	1	0	1	0	0	0	2	0
MIRT736985	hsa	hsa	hsa-miR-145-5p	MLEC	0	0	0	0	1	0	0	0	1	0
MIRT737245	hsa	hsa	hsa-miR-145-3p	TLR4	1	1	1	0	0	0	0	0	3	0
MIRT737247	hsa	hsa	hsa-miR-145-3p	RAB5C	1	0	1	0	0	0	0	0	2	0
MIRT755503	hsa	hsa	hsa-miR-145-5p	LINC01347	0	0	0	0	0	0	0	0	2	1
MIRT755554	hsa	hsa	hsa-miR-145-5p	ARHGAP24	0	0	0	0	0	0	0	0	4	1
MIRT755639	hsa	hsa	hsa-miR-145-5p	ONECUT2	0	0	0	0	0	0	0	0	3	1
MIRT755915	hsa	hsa	hsa-miR-145-5p	MMP2	0	0	0	0	0	0	0	0	3	1
MIRT755916	hsa	hsa	hsa-miR-145-5p	TLR4	0	0	0	0	0	0	0	0	3	1
MIRT756039	hsa	hsa	hsa-miR-145-5p	TPT1	0	0	0	0	0	0	0	0	3	1
MIRT756061	hsa	hsa	hsa-miR-145-5p	HK2	0	0	0	0	0	0	0	0	4	1
MIRT001199	hsa	hsa	hsa-miR-92a-3p	UVRAG	0	0	0	0	1	0	0	0	1	1
MIRT003031	hsa	hsa	hsa-miR-92a-3p	ITGA5	1	1	1	1	0	0	1	0	5	1
MIRT004089	hsa	hsa	hsa-miR-92a-3p	ARID4B	1	0	0	0	0	0	1	0	2	1
MIRT004090	hsa	hsa	hsa-miR-92a-3p	HIPK3	1	0	0	0	0	0	1	0	2	1
MIRT004091	hsa	hsa	hsa-miR-92a-3p	MYLIP	1	0	0	0	1	0	1	1	4	8
MIRT004281	hsa	hsa	hsa-miR-92a-3p	TP63	1	1	1	0	0	0	1	0	4	1
MIRT004331	hsa	hsa	hsa-miR-92a-3p	KAT2B	1	1	0	0	1	0	1	0	4	2
MIRT004563	hsa	hsa	hsa-miR-92a-3p	ESR2	1	0	0	0	0	0	1	0	2	1
MIRT004737	hsa	hsa	hsa-miR-92a-3p	TGFBR2	1	0	1	1	0	0	1	0	4	2
MIRT004932	hsa	hsa	hsa-miR-92a-3p	BMPR2	1	1	1	0	1	0	1	0	5	2
MIRT005590	hsa	hsa	hsa-miR-92a-3p	CPEB2	1	0	1	0	1	0	1	0	4	2
MIRT005628	hsa	hsa	hsa-miR-92a-3p	THBS1	0	0	1	1	0	0	1	0	3	1
MIRT005632	hsa	hsa	hsa-miR-92a-3p	SMAD4	0	0	0	1	0	0	1	0	2	1
MIRT006029	hsa	hsa	hsa-miR-92a-3p	CDH1	1	0	1	0	0	0	0	0	2	1
MIRT006148	hsa	hsa	hsa-miR-92a-3p	BCL2L11	1	1	1	0	1	0	0	1	5	12
MIRT006372	hsa	hsa	hsa-miR-92a-3p	KLF2	1	0	0	0	0	0	1	0	2	1
MIRT038915	hsa	hsa	hsa-miR-92a-1-5p	IQSEC1	0	0	0	0	1	0	0	0	1	1
MIRT038916	hsa	hsa	hsa-miR-92a-1-5p	ZWINT	0	0	0	0	1	0	0	0	1	1
MIRT038917	hsa	hsa	hsa-miR-92a-1-5p	RPL29	0	0	0	0	1	0	0	0	1	1
MIRT038918	hsa	hsa	hsa-miR-92a-1-5p	GTPBP4	0	0	0	0	1	0	0	0	1	1
MIRT038919	hsa	hsa	hsa-miR-92a-1-5p	TUBB	0	0	0	0	1	0	0	0	1	1
MIRT038920	hsa	hsa	hsa-miR-92a-1-5p	PLK1	0	0	0	0	1	0	0	0	1	1
MIRT038921	hsa	hsa	hsa-miR-92a-1-5p	SLC2A4	0	0	0	0	1	0	0	0	1	1
MIRT038922	hsa	hsa	hsa-miR-92a-1-5p	MRPS11	0	0	0	0	1	0	0	0	1	1
MIRT038923	hsa	hsa	hsa-miR-92a-1-5p	EEF2	0	0	0	0	1	0	0	0	1	1
MIRT038924	hsa	hsa	hsa-miR-92a-1-5p	MBLAC2	0	0	0	0	1	0	0	0	1	1
MIRT038925	hsa	hsa	hsa-miR-92a-1-5p	UBB	0	0	0	0	1	0	0	0	1	1
MIRT038926	hsa	hsa	hsa-miR-92a-1-5p	RAD51	0	0	0	0	1	0	0	0	1	1
MIRT048915	hsa	hsa	hsa-miR-92a-3p	TPD52L3	0	0	0	0	1	0	0	0	1	1
MIRT048916	hsa	hsa	hsa-miR-92a-3p	TXLNA	0	0	0	0	1	0	0	1	2	5
MIRT048917	hsa	hsa	hsa-miR-92a-3p	NDST1	0	0	0	0	1	0	0	0	1	1
MIRT048918	hsa	hsa	hsa-miR-92a-3p	EFNB1	0	0	0	0	1	0	0	0	1	1
MIRT048919	hsa	hsa	hsa-miR-92a-3p	RPL39	0	0	0	0	1	0	0	0	1	1
MIRT048920	hsa	hsa	hsa-miR-92a-3p	TMF1	0	0	0	0	1	0	0	1	2	10
MIRT048921	hsa	hsa	hsa-miR-92a-3p	KCTD7	0	0	0	0	1	0	0	0	1	1
MIRT048922	hsa	hsa	hsa-miR-92a-3p	VBP1	0	0	0	0	1	0	0	0	1	1
MIRT048923	hsa	hsa	hsa-miR-92a-3p	TPT1	0	0	0	0	1	0	0	0	1	1
MIRT048924	hsa	hsa	hsa-miR-92a-3p	TRAPPC13	0	0	0	0	1	0	0	0	1	1
MIRT048925	hsa	hsa	hsa-miR-92a-3p	NEK2	0	0	0	0	1	0	0	0	1	1
MIRT048926	hsa	hsa	hsa-miR-92a-3p	CYP7A1	0	0	0	0	1	0	0	0	1	1
MIRT048927	hsa	hsa	hsa-miR-92a-3p	SLC25A3	0	0	0	0	1	0	0	0	1	1
MIRT048928	hsa	hsa	hsa-miR-92a-3p	UCHL1	0	0	0	0	1	0	0	0	1	1
MIRT048929	hsa	hsa	hsa-miR-92a-3p	RPS24	0	0	0	0	1	0	0	0	1	1
MIRT048930	hsa	hsa	hsa-miR-92a-3p	FAM83G	0	0	0	0	1	0	0	0	1	1
MIRT048931	hsa	hsa	hsa-miR-92a-3p	BCS1L	0	0	0	0	1	0	0	0	1	1
MIRT048932	hsa	hsa	hsa-miR-92a-3p	DTWD2	0	0	0	0	1	0	0	0	1	1
MIRT048933	hsa	hsa	hsa-miR-92a-3p	SLC20A1	0	0	0	0	1	0	0	0	1	1
MIRT048934	hsa	hsa	hsa-miR-92a-3p	C1orf174	0	0	0	0	1	0	0	0	1	1
MIRT048935	hsa	hsa	hsa-miR-92a-3p	CUX1	0	0	1	0	1	0	0	0	2	1
MIRT048936	hsa	hsa	hsa-miR-92a-3p	DDX23	0	0	0	0	1	0	0	0	1	1
MIRT048937	hsa	hsa	hsa-miR-92a-3p	PON2	0	0	0	0	1	0	0	0	1	1
MIRT048938	hsa	hsa	hsa-miR-92a-3p	STK4	0	0	0	0	1	0	0	0	1	1
MIRT048939	hsa	hsa	hsa-miR-92a-3p	CHST9	0	0	0	0	1	0	0	0	1	1
MIRT048940	hsa	hsa	hsa-miR-92a-3p	SHISA5	0	0	0	0	1	0	0	0	1	1
MIRT048941	hsa	hsa	hsa-miR-92a-3p	CD3EAP	0	0	0	0	1	0	0	0	1	1
MIRT048942	hsa	hsa	hsa-miR-92a-3p	GCHFR	0	0	0	0	1	0	0	0	1	1
MIRT048943	hsa	hsa	hsa-miR-92a-3p	DHX30	0	0	0	0	1	0	0	0	1	1
MIRT048944	hsa	hsa	hsa-miR-92a-3p	CEP97	0	0	0	0	1	0	0	0	1	1
MIRT048945	hsa	hsa	hsa-miR-92a-3p	IPO4	0	0	0	0	1	0	0	0	1	1
MIRT048946	hsa	hsa	hsa-miR-92a-3p	POLE	0	0	0	0	1	0	0	0	1	1
MIRT048947	hsa	hsa	hsa-miR-92a-3p	SETDB1	0	0	0	0	1	0	0	0	1	1
MIRT048948	hsa	hsa	hsa-miR-92a-3p	GABPA	0	0	0	0	1	0	0	0	1	1
MIRT048949	hsa	hsa	hsa-miR-92a-3p	ATAD3A	0	0	0	0	1	0	0	0	1	1
MIRT048950	hsa	hsa	hsa-miR-92a-3p	HSD17B10	0	0	0	0	1	0	0	0	1	1
MIRT048951	hsa	hsa	hsa-miR-92a-3p	TYMP	0	0	0	0	1	0	0	0	1	1
MIRT048952	hsa	hsa	hsa-miR-92a-3p	CIT	0	0	0	0	1	0	0	0	1	1
MIRT048953	hsa	hsa	hsa-miR-92a-3p	IK	0	0	0	0	1	0	0	0	1	1
MIRT048954	hsa	hsa	hsa-miR-92a-3p	TFPI	0	0	0	0	1	0	0	0	1	1
MIRT048955	hsa	hsa	hsa-miR-92a-3p	CAMKV	0	0	0	0	1	0	0	0	1	1
MIRT048956	hsa	hsa	hsa-miR-92a-3p	QTRT1	0	0	0	0	1	0	0	0	1	1
MIRT048957	hsa	hsa	hsa-miR-92a-3p	ASAH1	0	0	0	0	1	0	0	0	1	1
MIRT048958	hsa	hsa	hsa-miR-92a-3p	SAP30BP	0	0	0	0	1	0	0	0	1	1
MIRT048959	hsa	hsa	hsa-miR-92a-3p	RORA	0	0	1	0	1	0	0	0	2	1
MIRT048960	hsa	hsa	hsa-miR-92a-3p	ELAC2	0	0	0	0	1	0	0	0	1	1
MIRT048961	hsa	hsa	hsa-miR-92a-3p	HNRNPLL	0	0	0	0	1	0	0	0	1	1
MIRT048962	hsa	hsa	hsa-miR-92a-3p	ETV6	0	0	0	0	1	0	0	0	1	1
MIRT048963	hsa	hsa	hsa-miR-92a-3p	PRRC2B	0	0	0	0	1	0	0	1	2	4
MIRT048964	hsa	hsa	hsa-miR-92a-3p	LY6G5B	0	0	0	0	1	0	0	0	1	1
MIRT048965	hsa	hsa	hsa-miR-92a-3p	ALKBH4	0	0	0	0	1	0	0	0	1	1
MIRT048966	hsa	hsa	hsa-miR-92a-3p	DAZAP1	0	0	0	0	1	0	0	0	1	1
MIRT048967	hsa	hsa	hsa-miR-92a-3p	IPO7	0	0	0	0	1	0	0	0	1	1
MIRT048968	hsa	hsa	hsa-miR-92a-3p	CTC1	0	0	0	0	1	0	0	0	1	1
MIRT048969	hsa	hsa	hsa-miR-92a-3p	CHCHD10	0	0	0	0	1	0	0	0	1	1
MIRT048970	hsa	hsa	hsa-miR-92a-3p	BSG	0	0	0	0	1	0	0	0	1	1
MIRT048971	hsa	hsa	hsa-miR-92a-3p	RABGAP1	0	0	0	0	1	0	0	0	1	1
MIRT048972	hsa	hsa	hsa-miR-92a-3p	NMD3	0	0	0	0	1	0	0	0	1	1
MIRT048973	hsa	hsa	hsa-miR-92a-3p	MRPL32	0	0	0	0	1	0	0	0	1	1
MIRT048974	hsa	hsa	hsa-miR-92a-3p	RPL11	0	0	0	0	1	0	0	0	1	1
MIRT048975	hsa	hsa	hsa-miR-92a-3p	WEE1	0	0	0	0	1	0	0	0	1	1
MIRT048976	hsa	hsa	hsa-miR-92a-3p	BAK1	0	0	0	0	1	0	0	1	2	3
MIRT048977	hsa	hsa	hsa-miR-92a-3p	MYH2	0	0	0	0	1	0	0	0	1	1
MIRT048978	hsa	hsa	hsa-miR-92a-3p	INSIG1	0	0	0	0	1	0	0	1	2	4
MIRT048979	hsa	hsa	hsa-miR-92a-3p	GARNL3	0	0	0	0	1	0	0	0	1	1
MIRT048980	hsa	hsa	hsa-miR-92a-3p	HMGCR	0	0	0	0	1	0	0	0	1	2
MIRT048981	hsa	hsa	hsa-miR-92a-3p	TUBB2B	0	0	0	0	1	0	0	0	1	1
MIRT048982	hsa	hsa	hsa-miR-92a-3p	RPL24	0	0	0	0	1	0	0	0	1	1
MIRT048983	hsa	hsa	hsa-miR-92a-3p	HELQ	0	0	0	0	1	0	0	0	1	1
MIRT048984	hsa	hsa	hsa-miR-92a-3p	MAPK1IP1L	0	0	0	0	1	0	0	0	1	1
MIRT048985	hsa	hsa	hsa-miR-92a-3p	PLA2G4F	0	0	0	0	1	0	0	0	1	1
MIRT048986	hsa	hsa	hsa-miR-92a-3p	HERC1	0	0	0	0	1	0	0	0	1	1
MIRT048987	hsa	hsa	hsa-miR-92a-3p	RASAL2	0	0	1	0	1	0	0	0	2	1
MIRT048988	hsa	hsa	hsa-miR-92a-3p	RAD23B	0	0	0	0	1	0	0	0	1	1
MIRT048989	hsa	hsa	hsa-miR-92a-3p	PSMD11	0	0	0	0	1	0	0	0	1	1
MIRT048990	hsa	hsa	hsa-miR-92a-3p	TALDO1	0	0	0	0	1	0	0	0	1	1
MIRT048991	hsa	hsa	hsa-miR-92a-3p	CCDC6	0	0	0	0	1	0	0	0	1	1
MIRT048992	hsa	hsa	hsa-miR-92a-3p	RNF128	0	0	0	0	1	0	0	0	1	1
MIRT048993	hsa	hsa	hsa-miR-92a-3p	CLNS1A	0	0	0	0	1	0	0	0	1	1
MIRT048994	hsa	hsa	hsa-miR-92a-3p	NUCB1	0	0	0	0	1	0	0	0	1	1
MIRT048995	hsa	hsa	hsa-miR-92a-3p	POTEG	0	0	0	0	1	0	0	0	1	1
MIRT048996	hsa	hsa	hsa-miR-92a-3p	DCAF12	0	0	0	0	1	0	0	0	1	1
MIRT048997	hsa	hsa	hsa-miR-92a-3p	USP9X	0	0	0	0	1	0	0	0	1	1
MIRT048998	hsa	hsa	hsa-miR-92a-3p	BLMH	0	0	0	0	1	0	0	0	1	1
MIRT048999	hsa	hsa	hsa-miR-92a-3p	DCP2	0	0	0	0	1	0	0	0	1	1
MIRT049000	hsa	hsa	hsa-miR-92a-3p	SEC14L1	0	0	0	0	1	0	0	0	1	1
MIRT049001	hsa	hsa	hsa-miR-92a-3p	EIF3I	0	0	0	0	1	0	0	0	1	1
MIRT049002	hsa	hsa	hsa-miR-92a-3p	NCL	0	0	0	0	1	0	0	0	1	1
MIRT049003	hsa	hsa	hsa-miR-92a-3p	MAP1B	0	0	0	0	1	0	0	1	2	5
MIRT049004	hsa	hsa	hsa-miR-92a-3p	GOLIM4	0	0	0	0	1	0	0	0	1	1
MIRT049005	hsa	hsa	hsa-miR-92a-3p	EEF2	0	0	0	0	1	0	0	0	1	1
MIRT049006	hsa	hsa	hsa-miR-92a-3p	RASA1	0	0	0	0	1	0	0	0	1	1
MIRT049007	hsa	hsa	hsa-miR-92a-3p	PLEKHB1	0	0	0	0	1	0	0	0	1	1
MIRT049008	hsa	hsa	hsa-miR-92a-3p	CCNI	0	0	0	0	1	0	0	0	1	1
MIRT049009	hsa	hsa	hsa-miR-92a-3p	RPS25	0	0	0	0	1	0	0	0	1	1
MIRT049010	hsa	hsa	hsa-miR-92a-3p	FYCO1	0	0	0	0	1	0	0	0	1	1
MIRT049011	hsa	hsa	hsa-miR-92a-3p	AHCYL2	0	0	0	0	1	0	0	0	1	1
MIRT049012	hsa	hsa	hsa-miR-92a-3p	ABL2	0	0	0	0	1	0	0	0	1	1
MIRT049013	hsa	hsa	hsa-miR-92a-3p	GANAB	0	0	0	0	1	0	0	0	1	1
MIRT049014	hsa	hsa	hsa-miR-92a-3p	CRBN	0	0	0	0	1	0	0	0	1	1
MIRT049015	hsa	hsa	hsa-miR-92a-3p	MKI67	0	0	0	0	1	0	0	0	1	1
MIRT049016	hsa	hsa	hsa-miR-92a-3p	LPIN1	0	0	0	0	1	0	0	0	1	1
MIRT049017	hsa	hsa	hsa-miR-92a-3p	KDM6B	0	0	0	0	1	0	0	0	1	1
MIRT049018	hsa	hsa	hsa-miR-92a-3p	GPR89A	0	0	0	0	1	0	0	0	1	1
MIRT049019	hsa	hsa	hsa-miR-92a-3p	CBX6	0	0	0	0	1	0	0	0	1	1
MIRT049020	hsa	hsa	hsa-miR-92a-3p	ANKLE2	0	0	0	0	1	0	0	0	1	1
MIRT049021	hsa	hsa	hsa-miR-92a-3p	SCD5	0	0	0	0	1	0	0	0	1	1
MIRT049022	hsa	hsa	hsa-miR-92a-3p	NUDCD3	0	0	0	0	1	0	0	0	1	1
MIRT049023	hsa	hsa	hsa-miR-92a-3p	AGO1	0	0	0	0	1	0	0	0	1	1
MIRT049024	hsa	hsa	hsa-miR-92a-3p	PKM	0	0	0	0	1	0	0	0	1	1
MIRT049025	hsa	hsa	hsa-miR-92a-3p	NUP205	0	0	0	0	1	0	0	0	1	1
MIRT049026	hsa	hsa	hsa-miR-92a-3p	RASA3	0	0	0	0	1	0	0	0	1	1
MIRT049027	hsa	hsa	hsa-miR-92a-3p	EIF3C	0	0	0	0	1	0	0	0	1	1
MIRT049028	hsa	hsa	hsa-miR-92a-3p	HADHA	0	0	0	0	1	0	0	0	1	1
MIRT049029	hsa	hsa	hsa-miR-92a-3p	GHITM	0	0	0	0	1	0	0	0	1	1
MIRT049030	hsa	hsa	hsa-miR-92a-3p	PLEKHH3	0	0	0	0	1	0	0	0	1	1
MIRT049031	hsa	hsa	hsa-miR-92a-3p	RCAN1	0	0	0	0	1	0	0	0	1	1
MIRT049032	hsa	hsa	hsa-miR-92a-3p	UBE2H	0	0	0	0	1	0	0	0	1	1
MIRT049033	hsa	hsa	hsa-miR-92a-3p	CCSAP	0	0	0	0	1	0	0	0	1	1
MIRT049034	hsa	hsa	hsa-miR-92a-3p	DHTKD1	0	0	0	0	1	0	0	0	1	1
MIRT049035	hsa	hsa	hsa-miR-92a-3p	IER3IP1	0	0	0	0	1	0	0	0	1	1
MIRT049036	hsa	hsa	hsa-miR-92a-3p	SLAIN1	0	0	0	0	1	0	0	0	1	1
MIRT049037	hsa	hsa	hsa-miR-92a-3p	NPLOC4	0	0	0	0	1	0	0	0	1	1
MIRT049038	hsa	hsa	hsa-miR-92a-3p	DOT1L	0	0	0	0	1	0	0	0	1	1
MIRT049039	hsa	hsa	hsa-miR-92a-3p	TPRN	0	0	0	0	1	0	0	0	1	1
MIRT049040	hsa	hsa	hsa-miR-92a-3p	RPL27	0	0	0	0	1	0	0	0	1	1
MIRT049041	hsa	hsa	hsa-miR-92a-3p	ELOVL6	0	0	0	0	1	0	0	0	1	1
MIRT049042	hsa	hsa	hsa-miR-92a-3p	DHRS3	0	0	0	0	1	0	0	0	1	1
MIRT049043	hsa	hsa	hsa-miR-92a-3p	FKBP1A	0	0	0	0	1	0	0	1	2	5
MIRT049044	hsa	hsa	hsa-miR-92a-3p	HIST1H3D	0	0	0	0	1	0	0	0	1	1
MIRT049045	hsa	hsa	hsa-miR-92a-3p	ZNF785	0	0	0	0	1	0	0	0	1	1
MIRT049046	hsa	hsa	hsa-miR-92a-3p	ACAT2	0	0	0	0	1	0	0	0	1	1
MIRT049047	hsa	hsa	hsa-miR-92a-3p	ADAMTS1	0	0	0	0	1	0	0	0	1	1
MIRT049048	hsa	hsa	hsa-miR-92a-3p	SPEN	0	0	0	0	1	0	0	0	1	1
MIRT049049	hsa	hsa	hsa-miR-92a-3p	TAOK2	0	0	0	0	1	0	0	0	1	1
MIRT049050	hsa	hsa	hsa-miR-92a-3p	POLRMT	0	0	0	0	1	0	0	0	1	1
MIRT049051	hsa	hsa	hsa-miR-92a-3p	EFNA5	0	0	0	0	1	0	0	0	1	1
MIRT049052	hsa	hsa	hsa-miR-92a-3p	SHC3	0	0	0	0	1	0	0	0	1	1
MIRT049053	hsa	hsa	hsa-miR-92a-3p	POLI	0	0	0	0	1	0	0	0	1	1
MIRT049054	hsa	hsa	hsa-miR-92a-3p	CDK11A	0	0	0	0	1	0	0	0	1	1
MIRT049055	hsa	hsa	hsa-miR-92a-3p	MAML1	0	0	0	0	1	0	0	0	1	1
MIRT049056	hsa	hsa	hsa-miR-92a-3p	TUBB3	0	0	0	0	1	0	0	0	1	1
MIRT049057	hsa	hsa	hsa-miR-92a-3p	CDK1	0	0	0	0	1	0	0	0	1	1
MIRT049058	hsa	hsa	hsa-miR-92a-3p	KPNA6	0	0	0	0	1	0	0	0	1	1
MIRT049059	hsa	hsa	hsa-miR-92a-3p	FAF1	0	0	0	0	1	0	0	0	1	1
MIRT049060	hsa	hsa	hsa-miR-92a-3p	RPL7A	0	0	0	0	1	0	0	0	1	1
MIRT049061	hsa	hsa	hsa-miR-92a-3p	EIF2B2	0	0	0	0	1	0	0	0	1	1
MIRT049062	hsa	hsa	hsa-miR-92a-3p	DNM2	0	0	0	0	1	0	0	0	1	1
MIRT049063	hsa	hsa	hsa-miR-92a-3p	ACADS	0	0	0	0	1	0	0	0	1	1
MIRT049064	hsa	hsa	hsa-miR-92a-3p	EIF3B	0	0	0	0	1	0	0	0	1	1
MIRT049065	hsa	hsa	hsa-miR-92a-3p	CPSF6	0	0	0	0	1	0	0	0	1	1
MIRT049066	hsa	hsa	hsa-miR-92a-3p	PSMB1	0	0	0	0	1	0	0	0	1	1
MIRT049067	hsa	hsa	hsa-miR-92a-3p	PDE4DIP	0	0	0	0	1	0	0	0	1	1
MIRT049068	hsa	hsa	hsa-miR-92a-3p	BTRC	0	0	0	0	1	0	0	0	1	1
MIRT049069	hsa	hsa	hsa-miR-92a-3p	TRIP12	0	0	0	0	1	0	0	0	1	1
MIRT049070	hsa	hsa	hsa-miR-92a-3p	TRAF4	0	0	0	0	1	0	0	0	1	1
MIRT049071	hsa	hsa	hsa-miR-92a-3p	SLC25A38	0	0	0	0	1	0	0	0	1	1
MIRT049072	hsa	hsa	hsa-miR-92a-3p	CEP85	0	0	0	0	1	0	0	0	1	1
MIRT049073	hsa	hsa	hsa-miR-92a-3p	CD59	0	0	0	0	1	0	0	0	1	1
MIRT049074	hsa	hsa	hsa-miR-92a-3p	RPA2	0	0	0	0	1	0	0	0	1	1
MIRT049075	hsa	hsa	hsa-miR-92a-3p	B4GALT2	0	0	0	0	1	0	0	0	1	1
MIRT049076	hsa	hsa	hsa-miR-92a-3p	MLX	0	0	0	0	1	0	0	0	1	1
MIRT049077	hsa	hsa	hsa-miR-92a-3p	SELRC1	0	0	0	0	1	0	0	0	1	1
MIRT049078	hsa	hsa	hsa-miR-92a-3p	CXorf56	0	0	0	0	1	0	0	0	1	1
MIRT049079	hsa	hsa	hsa-miR-92a-3p	KDM3B	0	0	0	0	1	0	0	0	1	1
MIRT049080	hsa	hsa	hsa-miR-92a-3p	USP10	0	0	0	0	1	0	0	0	1	1
MIRT049081	hsa	hsa	hsa-miR-92a-3p	TRMT61A	0	0	0	0	1	0	0	0	1	1
MIRT049082	hsa	hsa	hsa-miR-92a-3p	ENO1	0	0	0	0	1	0	0	0	1	1
MIRT049083	hsa	hsa	hsa-miR-92a-3p	PPP1R3G	0	0	0	0	1	0	0	0	1	1
MIRT049084	hsa	hsa	hsa-miR-92a-3p	SNF8	0	0	0	0	1	0	0	0	1	1
MIRT049085	hsa	hsa	hsa-miR-92a-3p	EBP	0	0	0	0	1	0	0	0	1	1
MIRT049086	hsa	hsa	hsa-miR-92a-3p	NTPCR	0	0	0	0	1	0	0	0	1	1
MIRT049087	hsa	hsa	hsa-miR-92a-3p	LRRC37A2	0	0	0	0	1	0	0	0	1	1
MIRT049088	hsa	hsa	hsa-miR-92a-3p	TNRC18	0	0	0	0	1	0	0	0	1	1
MIRT049089	hsa	hsa	hsa-miR-92a-3p	SRPRB	0	0	0	0	1	0	0	0	1	1
MIRT049090	hsa	hsa	hsa-miR-92a-3p	RCC1	0	0	0	0	1	0	0	0	1	1
MIRT049091	hsa	hsa	hsa-miR-92a-3p	PFDN6	0	0	0	0	1	0	0	0	1	1
MIRT049092	hsa	hsa	hsa-miR-92a-3p	CMTM6	0	0	0	0	1	0	0	0	1	1
MIRT049093	hsa	hsa	hsa-miR-92a-3p	PBX2	0	0	0	0	1	0	0	0	1	1
MIRT049094	hsa	hsa	hsa-miR-92a-3p	MRPL9	0	0	0	0	1	0	0	0	1	1
MIRT049095	hsa	hsa	hsa-miR-92a-3p	KLHL15	0	0	0	0	1	0	0	1	2	8
MIRT049096	hsa	hsa	hsa-miR-92a-3p	RPS15	0	0	0	0	1	0	0	0	1	1
MIRT049097	hsa	hsa	hsa-miR-92a-3p	SPTLC1	0	0	0	0	1	0	0	0	1	1
MIRT049098	hsa	hsa	hsa-miR-92a-3p	HDAC1	0	0	0	0	1	0	0	0	1	1
MIRT049099	hsa	hsa	hsa-miR-92a-3p	MINK1	0	0	0	0	1	0	0	0	1	1
MIRT049100	hsa	hsa	hsa-miR-92a-3p	HSP90B1	0	0	0	0	1	0	0	0	1	1
MIRT049101	hsa	hsa	hsa-miR-92a-3p	SKI	0	0	0	0	1	0	0	0	1	1
MIRT049102	hsa	hsa	hsa-miR-92a-3p	NXN	0	0	0	0	1	0	0	0	1	1
MIRT049103	hsa	hsa	hsa-miR-92a-3p	SACM1L	0	0	0	0	1	0	0	0	1	1
MIRT049104	hsa	hsa	hsa-miR-92a-3p	TCOF1	0	0	0	0	1	0	0	0	1	1
MIRT049105	hsa	hsa	hsa-miR-92a-3p	NFKB1	0	0	0	0	1	0	0	0	1	1
MIRT049106	hsa	hsa	hsa-miR-92a-3p	DDX17	0	0	0	0	1	0	0	0	1	1
MIRT049107	hsa	hsa	hsa-miR-92a-3p	PSMC3	0	0	0	0	1	0	0	0	1	1
MIRT049108	hsa	hsa	hsa-miR-92a-3p	HIP1R	0	0	0	0	1	0	0	0	1	1
MIRT049109	hsa	hsa	hsa-miR-92a-3p	CCAR1	0	0	0	0	1	0	0	0	1	1
MIRT049110	hsa	hsa	hsa-miR-92a-3p	TUBA1C	0	0	0	0	1	0	0	0	1	1
MIRT049111	hsa	hsa	hsa-miR-92a-3p	SNX9	0	0	0	0	1	0	0	0	1	1
MIRT049112	hsa	hsa	hsa-miR-92a-3p	KPNA2	0	0	0	0	1	0	0	0	1	1
MIRT049113	hsa	hsa	hsa-miR-92a-3p	CSDE1	0	0	0	0	1	0	0	0	1	1
MIRT049114	hsa	hsa	hsa-miR-92a-3p	YBX3	0	0	0	0	1	0	0	0	1	1
MIRT049115	hsa	hsa	hsa-miR-92a-3p	CHAF1A	0	0	0	0	1	0	0	0	1	1
MIRT049116	hsa	hsa	hsa-miR-92a-3p	APOLD1	0	0	0	0	1	0	0	0	1	1
MIRT049117	hsa	hsa	hsa-miR-92a-3p	PDIK1L	0	0	0	0	1	0	0	0	1	1
MIRT049118	hsa	hsa	hsa-miR-92a-3p	C9orf64	0	0	0	0	1	0	0	0	1	1
MIRT049119	hsa	hsa	hsa-miR-92a-3p	RANBP2	0	0	0	0	1	0	0	0	1	1
MIRT049120	hsa	hsa	hsa-miR-92a-3p	CDC25A	0	0	0	0	1	0	0	0	1	1
MIRT049121	hsa	hsa	hsa-miR-92a-3p	NACC2	0	0	0	0	1	0	0	0	1	1
MIRT049122	hsa	hsa	hsa-miR-92a-3p	TRIM28	0	0	0	0	1	0	0	0	1	1
MIRT049123	hsa	hsa	hsa-miR-92a-3p	RPL3	0	0	1	0	1	0	0	0	2	1
MIRT049124	hsa	hsa	hsa-miR-92a-3p	CKB	0	0	0	0	1	0	0	0	1	1
MIRT049125	hsa	hsa	hsa-miR-92a-3p	SSX2IP	0	0	0	0	1	0	0	0	1	1
MIRT049126	hsa	hsa	hsa-miR-92a-3p	PDS5B	0	0	0	0	1	0	0	0	1	1
MIRT049127	hsa	hsa	hsa-miR-92a-3p	WIPF2	0	0	0	0	1	0	0	0	1	1
MIRT049128	hsa	hsa	hsa-miR-92a-3p	CC2D2A	0	0	0	0	1	0	0	0	1	1
MIRT049129	hsa	hsa	hsa-miR-92a-3p	DHCR24	0	0	0	0	1	0	0	0	1	1
MIRT049130	hsa	hsa	hsa-miR-92a-3p	POR	0	0	0	0	1	0	0	0	1	1
MIRT049131	hsa	hsa	hsa-miR-92a-3p	EEF1A1	0	0	0	0	1	0	0	0	1	1
MIRT049132	hsa	hsa	hsa-miR-92a-3p	TANC2	0	0	1	0	1	0	0	0	2	1
MIRT049133	hsa	hsa	hsa-miR-92a-3p	AURKB	0	0	0	0	1	0	0	0	1	1
MIRT049134	hsa	hsa	hsa-miR-92a-3p	AIDA	0	0	0	0	1	0	0	0	1	1
MIRT049135	hsa	hsa	hsa-miR-92a-3p	DNAJA3	0	0	0	0	1	0	0	0	1	1
MIRT049136	hsa	hsa	hsa-miR-92a-3p	PXN	0	0	0	0	1	0	0	0	1	1
MIRT049137	hsa	hsa	hsa-miR-92a-3p	PARK7	0	0	0	0	1	0	0	0	1	1
MIRT049138	hsa	hsa	hsa-miR-92a-3p	HDGF	0	0	0	0	1	0	0	0	1	1
MIRT049139	hsa	hsa	hsa-miR-92a-3p	LIMD1	0	0	0	0	1	0	0	0	1	1
MIRT049140	hsa	hsa	hsa-miR-92a-3p	PTGFRN	0	0	0	0	1	0	0	0	1	1
MIRT049141	hsa	hsa	hsa-miR-92a-3p	COX18	0	0	0	0	1	0	0	0	1	1
MIRT049142	hsa	hsa	hsa-miR-92a-3p	MYO19	0	0	0	0	1	0	0	0	1	1
MIRT049143	hsa	hsa	hsa-miR-92a-3p	ZNF276	0	0	0	0	1	0	0	0	1	1
MIRT049144	hsa	hsa	hsa-miR-92a-3p	AARS2	0	0	0	0	1	0	0	0	1	1
MIRT049145	hsa	hsa	hsa-miR-92a-3p	ETFA	0	0	0	0	1	0	0	0	1	1
MIRT049146	hsa	hsa	hsa-miR-92a-3p	SART3	0	0	0	0	1	0	0	0	1	1
MIRT049147	hsa	hsa	hsa-miR-92a-3p	TEX10	0	0	0	0	1	0	0	0	1	1
MIRT049148	hsa	hsa	hsa-miR-92a-3p	PFN1	0	0	0	0	1	0	0	0	1	1
MIRT049149	hsa	hsa	hsa-miR-92a-3p	EPHA7	0	0	0	0	1	0	0	0	1	1
MIRT049150	hsa	hsa	hsa-miR-92a-3p	WDR6	0	0	0	0	1	0	0	0	1	1
MIRT049151	hsa	hsa	hsa-miR-92a-3p	UBAP2L	0	0	0	0	1	0	0	0	1	1
MIRT049152	hsa	hsa	hsa-miR-92a-3p	TESK1	0	0	0	0	1	0	0	0	1	2
MIRT049153	hsa	hsa	hsa-miR-92a-3p	ZNF503	0	0	0	0	1	0	0	0	1	1
MIRT049154	hsa	hsa	hsa-miR-92a-3p	DENND5A	0	0	0	0	1	0	0	0	1	1
MIRT049155	hsa	hsa	hsa-miR-92a-3p	PRR12	0	0	0	0	1	0	0	0	1	1
MIRT049156	hsa	hsa	hsa-miR-92a-3p	BTAF1	0	0	0	0	1	0	0	0	1	1
MIRT049157	hsa	hsa	hsa-miR-92a-3p	MYO5C	0	0	0	0	1	0	0	0	1	1
MIRT049158	hsa	hsa	hsa-miR-92a-3p	MRPL3	0	0	0	0	1	0	0	0	1	1
MIRT049159	hsa	hsa	hsa-miR-92a-3p	CDKN3	0	0	0	0	1	0	0	0	1	1
MIRT049160	hsa	hsa	hsa-miR-92a-3p	RBBP7	0	0	0	0	1	0	0	0	1	1
MIRT049161	hsa	hsa	hsa-miR-92a-3p	PHACTR4	0	0	0	0	1	0	0	0	1	1
MIRT049162	hsa	hsa	hsa-miR-92a-3p	NPM1	0	0	0	0	1	0	0	0	1	1
MIRT049163	hsa	hsa	hsa-miR-92a-3p	KMT2D	0	0	0	0	1	0	0	0	1	1
MIRT049164	hsa	hsa	hsa-miR-92a-3p	PKN1	0	0	0	0	1	0	0	0	1	1
MIRT049165	hsa	hsa	hsa-miR-92a-3p	MDN1	0	0	0	0	1	0	0	0	1	1
MIRT049166	hsa	hsa	hsa-miR-92a-3p	RPL18A	0	0	0	0	1	0	0	0	1	1
MIRT049167	hsa	hsa	hsa-miR-92a-3p	ISM2	0	0	0	0	1	0	0	0	1	1
MIRT049168	hsa	hsa	hsa-miR-92a-3p	QSOX2	0	0	0	0	1	0	0	0	1	1
MIRT049169	hsa	hsa	hsa-miR-92a-3p	SHMT2	0	0	0	0	1	0	0	0	1	1
MIRT049170	hsa	hsa	hsa-miR-92a-3p	RIOK1	0	0	0	0	1	0	0	0	1	1
MIRT049171	hsa	hsa	hsa-miR-92a-3p	ARID1A	0	0	0	0	1	0	0	0	1	1
MIRT049172	hsa	hsa	hsa-miR-92a-3p	IGSF1	0	0	0	0	1	0	0	0	1	1
MIRT049173	hsa	hsa	hsa-miR-92a-3p	PPIB	0	0	0	0	1	0	0	0	1	1
MIRT049174	hsa	hsa	hsa-miR-92a-3p	PPP1CC	0	0	0	0	1	0	0	0	1	1
MIRT049175	hsa	hsa	hsa-miR-92a-3p	CHCHD2	0	0	0	0	1	0	0	0	1	1
MIRT049176	hsa	hsa	hsa-miR-92a-3p	NFIB	0	0	0	0	1	0	0	0	1	1
MIRT049177	hsa	hsa	hsa-miR-92a-3p	STARD7	0	0	0	0	1	0	0	0	1	1
MIRT049178	hsa	hsa	hsa-miR-92a-3p	DYNC1H1	0	0	0	0	1	0	0	0	1	1
MIRT049179	hsa	hsa	hsa-miR-92a-3p	FNDC3B	0	0	0	0	1	0	0	0	1	2
MIRT049180	hsa	hsa	hsa-miR-92a-3p	SRSF5	0	0	0	0	1	0	0	0	1	1
MIRT049181	hsa	hsa	hsa-miR-92a-3p	KIFC1	0	0	0	0	1	0	0	0	1	1
MIRT049182	hsa	hsa	hsa-miR-92a-3p	EARS2	0	0	0	0	1	0	0	0	1	2
MIRT049183	hsa	hsa	hsa-miR-92a-3p	MCM3	0	0	0	0	1	0	0	0	1	1
MIRT049184	hsa	hsa	hsa-miR-92a-3p	TUSC2	0	0	0	0	1	0	0	0	1	1
MIRT049185	hsa	hsa	hsa-miR-92a-3p	CLDND1	0	0	0	0	1	0	0	0	1	1
MIRT049186	hsa	hsa	hsa-miR-92a-3p	BRCC3	0	0	0	0	1	0	0	0	1	1
MIRT049187	hsa	hsa	hsa-miR-92a-3p	ACTR1A	0	0	0	0	1	0	0	0	1	1
MIRT049188	hsa	hsa	hsa-miR-92a-3p	DHX16	0	0	0	0	1	0	0	0	1	1
MIRT049189	hsa	hsa	hsa-miR-92a-3p	KIAA0100	0	0	0	0	1	0	0	0	1	1
MIRT049190	hsa	hsa	hsa-miR-92a-3p	DUSP11	0	0	0	0	1	0	0	0	1	1
MIRT049191	hsa	hsa	hsa-miR-92a-3p	ARRB1	0	0	0	0	1	0	0	0	1	1
MIRT049192	hsa	hsa	hsa-miR-92a-3p	ATP1A1	0	0	0	0	1	0	0	0	1	1
MIRT049193	hsa	hsa	hsa-miR-92a-3p	VARS	0	0	0	0	1	0	0	0	1	1
MIRT049194	hsa	hsa	hsa-miR-92a-3p	ITPR3	0	0	0	0	1	0	0	0	1	1
MIRT049195	hsa	hsa	hsa-miR-92a-3p	AXIN1	0	0	0	0	1	0	0	0	1	1
MIRT049196	hsa	hsa	hsa-miR-92a-3p	RPL13A	0	0	0	0	1	0	0	0	1	1
MIRT049197	hsa	hsa	hsa-miR-92a-3p	STX3	0	0	0	0	1	0	0	0	1	1
MIRT049198	hsa	hsa	hsa-miR-92a-3p	GLOD4	0	0	0	0	1	0	0	0	1	1
MIRT049199	hsa	hsa	hsa-miR-92a-3p	U2AF2	0	0	0	0	1	0	0	0	1	1
MIRT049200	hsa	hsa	hsa-miR-92a-3p	KCTD5	0	0	0	0	1	0	0	0	1	1
MIRT049201	hsa	hsa	hsa-miR-92a-3p	GSTP1	0	0	0	0	1	0	0	0	1	1
MIRT049202	hsa	hsa	hsa-miR-92a-3p	GOT2	0	0	0	0	1	0	0	0	1	1
MIRT049203	hsa	hsa	hsa-miR-92a-3p	COL18A1	0	0	0	0	1	0	0	0	1	1
MIRT049204	hsa	hsa	hsa-miR-92a-3p	NOC2L	0	0	0	0	1	0	0	0	1	1
MIRT049205	hsa	hsa	hsa-miR-92a-3p	USP31	0	0	0	0	1	0	0	0	1	1
MIRT049206	hsa	hsa	hsa-miR-92a-3p	RBX1	0	0	0	0	1	0	0	0	1	1
MIRT049207	hsa	hsa	hsa-miR-92a-3p	SCML2	0	0	0	0	1	0	0	0	1	1
MIRT049208	hsa	hsa	hsa-miR-92a-3p	ARPP19	0	0	0	0	1	0	0	0	1	1
MIRT049209	hsa	hsa	hsa-miR-92a-3p	CCDC86	0	0	0	0	1	0	0	0	1	1
MIRT049210	hsa	hsa	hsa-miR-92a-3p	P4HB	0	0	0	0	1	0	0	0	1	1
MIRT049211	hsa	hsa	hsa-miR-92a-3p	LMBR1L	0	0	0	0	1	0	0	0	1	1
MIRT049212	hsa	hsa	hsa-miR-92a-3p	CDK9	0	0	0	0	1	0	0	0	1	1
MIRT049213	hsa	hsa	hsa-miR-92a-3p	BCL9L	0	0	0	0	1	0	0	0	1	1
MIRT049214	hsa	hsa	hsa-miR-92a-3p	TUFM	0	0	0	0	1	0	0	0	1	1
MIRT049215	hsa	hsa	hsa-miR-92a-3p	RPL15	0	0	0	0	1	0	0	0	1	1
MIRT049216	hsa	hsa	hsa-miR-92a-3p	ALMS1	0	0	0	0	1	0	0	0	1	1
MIRT049217	hsa	hsa	hsa-miR-92a-3p	MLLT4	0	0	0	0	1	0	0	0	1	1
MIRT049218	hsa	hsa	hsa-miR-92a-3p	CUL5	0	0	0	0	1	0	0	0	1	1
MIRT049219	hsa	hsa	hsa-miR-92a-3p	KPNB1	0	0	0	0	1	0	0	0	1	1
MIRT049220	hsa	hsa	hsa-miR-92a-3p	MYO1C	0	0	0	0	1	0	0	0	1	1
MIRT049221	hsa	hsa	hsa-miR-92a-3p	TLR10	0	0	0	0	1	0	0	0	1	1
MIRT049222	hsa	hsa	hsa-miR-92a-3p	COX4I1	0	0	0	0	1	0	0	0	1	1
MIRT049223	hsa	hsa	hsa-miR-92a-3p	SF3B3	0	0	0	0	1	0	0	0	1	1
MIRT049224	hsa	hsa	hsa-miR-92a-3p	CTNNBL1	0	0	0	0	1	0	0	0	1	1
MIRT049225	hsa	hsa	hsa-miR-92a-3p	YWHAQ	0	0	0	0	1	0	0	0	1	1
MIRT049226	hsa	hsa	hsa-miR-92a-3p	BRD2	0	0	0	0	1	0	0	0	1	1
MIRT049227	hsa	hsa	hsa-miR-92a-3p	PFKM	0	0	0	0	1	0	0	0	1	1
MIRT049228	hsa	hsa	hsa-miR-92a-3p	PPP6C	0	0	0	0	1	0	0	0	1	1
MIRT049229	hsa	hsa	hsa-miR-92a-3p	NFE2L1	0	0	0	0	1	0	0	0	1	1
MIRT049230	hsa	hsa	hsa-miR-92a-3p	SHOC2	0	0	0	0	1	0	0	0	1	1
MIRT049231	hsa	hsa	hsa-miR-92a-3p	KIAA1671	0	0	0	0	1	0	0	0	1	1
MIRT049232	hsa	hsa	hsa-miR-92a-3p	HIST1H1E	0	0	0	0	1	0	0	0	1	1
MIRT049233	hsa	hsa	hsa-miR-92a-3p	R3HDM4	0	0	0	0	1	0	0	0	1	1
MIRT049234	hsa	hsa	hsa-miR-92a-3p	SURF4	0	0	0	0	1	0	0	0	1	1
MIRT049235	hsa	hsa	hsa-miR-92a-3p	METTL16	0	0	0	0	1	0	0	0	1	1
MIRT049236	hsa	hsa	hsa-miR-92a-3p	ZNF420	0	0	0	0	1	0	0	0	1	1
MIRT049237	hsa	hsa	hsa-miR-92a-3p	ARPC2	0	0	0	0	1	0	0	0	1	1
MIRT049238	hsa	hsa	hsa-miR-92a-3p	RRP9	0	0	0	0	1	0	0	0	1	1
MIRT049239	hsa	hsa	hsa-miR-92a-3p	HEATR1	0	0	0	0	1	0	0	0	1	1
MIRT049240	hsa	hsa	hsa-miR-92a-3p	HSPA1B	0	0	0	0	1	0	0	0	1	1
MIRT049241	hsa	hsa	hsa-miR-92a-3p	PTP4A2	0	0	0	0	1	0	0	0	1	1
MIRT049242	hsa	hsa	hsa-miR-92a-3p	MACF1	0	0	0	0	1	0	0	0	1	1
MIRT049243	hsa	hsa	hsa-miR-92a-3p	HNRNPF	0	0	0	0	1	0	0	0	1	1
MIRT049244	hsa	hsa	hsa-miR-92a-3p	VCPIP1	0	0	0	0	1	0	0	0	1	1
MIRT049245	hsa	hsa	hsa-miR-92a-3p	CORO7	0	0	0	0	1	0	0	0	1	1
MIRT049246	hsa	hsa	hsa-miR-92a-3p	UNC13B	0	0	0	0	1	0	0	0	1	1
MIRT049247	hsa	hsa	hsa-miR-92a-3p	PSMD3	0	0	0	0	1	0	0	0	1	1
MIRT049248	hsa	hsa	hsa-miR-92a-3p	DDAH1	0	0	0	0	1	0	0	0	1	1
MIRT049249	hsa	hsa	hsa-miR-92a-3p	MKNK2	0	0	0	0	1	0	0	1	2	3
MIRT049250	hsa	hsa	hsa-miR-92a-3p	HS3ST3A1	0	0	0	0	1	0	0	0	1	1
MIRT049251	hsa	hsa	hsa-miR-92a-3p	ALKBH5	0	0	0	0	1	0	0	0	1	1
MIRT049252	hsa	hsa	hsa-miR-92a-3p	TKT	0	0	0	0	1	0	0	0	1	1
MIRT049253	hsa	hsa	hsa-miR-92a-3p	DLX6	0	0	0	0	1	0	0	0	1	1
MIRT049254	hsa	hsa	hsa-miR-92a-3p	OSBPL2	1	0	0	0	1	0	0	0	2	1
MIRT049255	hsa	hsa	hsa-miR-92a-3p	CDC37	0	0	0	0	1	0	0	0	1	1
MIRT049256	hsa	hsa	hsa-miR-92a-3p	CLTC	0	0	0	0	1	0	0	0	1	1
MIRT049257	hsa	hsa	hsa-miR-92a-3p	TUT1	0	0	0	0	1	0	0	0	1	1
MIRT049258	hsa	hsa	hsa-miR-92a-3p	GLO1	0	0	0	0	1	0	0	0	1	1
MIRT049259	hsa	hsa	hsa-miR-92a-3p	ZC3H18	0	0	0	0	1	0	0	0	1	1
MIRT049260	hsa	hsa	hsa-miR-92a-3p	HMGCS1	0	0	0	0	1	0	0	0	1	1
MIRT049261	hsa	hsa	hsa-miR-92a-3p	EIF3K	0	0	0	0	1	0	0	0	1	1
MIRT049262	hsa	hsa	hsa-miR-92a-3p	DCTD	0	0	0	0	1	0	0	0	1	1
MIRT049263	hsa	hsa	hsa-miR-92a-3p	MYL6	0	0	0	0	1	0	0	0	1	1
MIRT049264	hsa	hsa	hsa-miR-92a-3p	FAM135A	0	0	0	0	1	0	0	0	1	2
MIRT049265	hsa	hsa	hsa-miR-92a-3p	ZNF507	0	0	0	0	1	0	0	0	1	1
MIRT049266	hsa	hsa	hsa-miR-92a-3p	EDC4	0	0	0	0	1	0	0	0	1	1
MIRT049267	hsa	hsa	hsa-miR-92a-3p	SMARCD2	0	0	0	0	1	0	0	0	1	1
MIRT049268	hsa	hsa	hsa-miR-92a-3p	PFDN2	0	0	0	0	1	0	0	0	1	1
MIRT049269	hsa	hsa	hsa-miR-92a-3p	ZFHX4	0	0	0	0	1	0	0	0	1	1
MIRT049270	hsa	hsa	hsa-miR-92a-3p	HOGA1	0	0	0	0	1	0	0	0	1	1
MIRT049271	hsa	hsa	hsa-miR-92a-3p	IL17RA	0	0	0	0	1	0	0	0	1	1
MIRT049272	hsa	hsa	hsa-miR-92a-3p	LXN	0	0	0	0	1	0	0	0	1	1
MIRT049273	hsa	hsa	hsa-miR-92a-3p	PDCD6IP	0	0	0	0	1	0	0	0	1	1
MIRT049274	hsa	hsa	hsa-miR-92a-3p	CD2AP	0	0	0	0	1	0	0	0	1	2
MIRT049275	hsa	hsa	hsa-miR-92a-3p	RPS14	0	0	0	0	1	0	0	0	1	1
MIRT049276	hsa	hsa	hsa-miR-92a-3p	ABCA3	0	0	0	0	1	0	0	0	1	1
MIRT049277	hsa	hsa	hsa-miR-92a-3p	HOXA5	0	0	0	0	1	0	0	0	1	1
MIRT049278	hsa	hsa	hsa-miR-92a-3p	FBXO45	0	0	0	0	1	0	0	0	1	1
MIRT049279	hsa	hsa	hsa-miR-92a-3p	ILF2	0	0	0	0	1	0	0	0	1	1
MIRT049280	hsa	hsa	hsa-miR-92a-3p	HIST1H4C	0	0	0	0	1	0	0	0	1	1
MIRT049281	hsa	hsa	hsa-miR-92a-3p	KIF1A	0	0	0	0	1	0	0	0	1	1
MIRT049282	hsa	hsa	hsa-miR-92a-3p	HSPA8	0	0	0	0	1	0	0	0	1	1
MIRT049283	hsa	hsa	hsa-miR-92a-3p	BAG6	0	0	0	0	1	0	0	0	1	1
MIRT049284	hsa	hsa	hsa-miR-92a-3p	SYNPR	0	0	0	0	1	0	0	0	1	1
MIRT049285	hsa	hsa	hsa-miR-92a-3p	PPIL1	0	0	0	0	1	0	0	0	1	1
MIRT049286	hsa	hsa	hsa-miR-92a-3p	PYGL	0	0	0	0	1	0	0	0	1	1
MIRT049287	hsa	hsa	hsa-miR-92a-3p	NAA25	0	0	0	0	1	0	0	0	1	1
MIRT049288	hsa	hsa	hsa-miR-92a-3p	HSP90AB1	0	0	0	0	1	0	0	0	1	1
MIRT049289	hsa	hsa	hsa-miR-92a-3p	DIDO1	0	0	0	0	1	0	0	0	1	1
MIRT049290	hsa	hsa	hsa-miR-92a-3p	LARP1	0	0	0	0	1	0	0	0	1	1
MIRT049291	hsa	hsa	hsa-miR-92a-3p	PHF12	0	0	0	0	1	0	0	0	1	1
MIRT049292	hsa	hsa	hsa-miR-92a-3p	ANKS1A	0	0	0	0	1	0	0	0	1	1
MIRT049293	hsa	hsa	hsa-miR-92a-3p	CBS	0	0	0	0	1	0	0	0	1	1
MIRT049294	hsa	hsa	hsa-miR-92a-3p	DDX5	0	0	0	0	1	0	0	0	1	1
MIRT049295	hsa	hsa	hsa-miR-92a-3p	SERINC1	0	0	0	0	1	0	0	0	1	1
MIRT049296	hsa	hsa	hsa-miR-92a-3p	GNG7	0	0	0	0	1	0	0	0	1	1
MIRT049297	hsa	hsa	hsa-miR-92a-3p	C11orf57	0	0	0	0	1	0	0	0	1	1
MIRT049298	hsa	hsa	hsa-miR-92a-3p	ERAP1	0	0	0	0	1	0	0	0	1	1
MIRT049299	hsa	hsa	hsa-miR-92a-3p	TMEM55B	0	0	0	0	1	0	0	0	1	1
MIRT049300	hsa	hsa	hsa-miR-92a-3p	HIST1H2AB	0	0	0	0	1	0	0	0	1	1
MIRT049301	hsa	hsa	hsa-miR-92a-3p	TNPO1	0	0	0	0	1	0	0	0	1	2
MIRT049302	hsa	hsa	hsa-miR-92a-3p	COL4A2	0	0	0	0	1	0	0	0	1	1
MIRT049303	hsa	hsa	hsa-miR-92a-3p	CBX2	0	0	0	0	1	0	0	0	1	1
MIRT049304	hsa	hsa	hsa-miR-92a-3p	EPHA4	0	0	0	0	1	0	0	0	1	1
MIRT049305	hsa	hsa	hsa-miR-92a-3p	COPG1	0	0	0	0	1	0	0	0	1	1
MIRT049306	hsa	hsa	hsa-miR-92a-3p	DHX8	0	0	0	0	1	0	0	0	1	1
MIRT049307	hsa	hsa	hsa-miR-92a-3p	TUBB4B	0	0	0	0	1	0	0	0	1	1
MIRT049308	hsa	hsa	hsa-miR-92a-3p	TMEM161A	0	0	0	0	1	0	0	0	1	1
MIRT049309	hsa	hsa	hsa-miR-92a-3p	KHSRP	0	0	0	0	1	0	0	0	1	1
MIRT049310	hsa	hsa	hsa-miR-92a-3p	GOLGA3	0	0	0	0	1	0	0	1	2	6
MIRT049311	hsa	hsa	hsa-miR-92a-3p	ZNF622	0	0	0	0	1	0	0	0	1	1
MIRT049312	hsa	hsa	hsa-miR-92a-3p	FAM168B	0	0	0	0	1	0	0	0	1	1
MIRT049313	hsa	hsa	hsa-miR-92a-3p	KANK2	0	0	0	0	1	0	0	0	1	1
MIRT049314	hsa	hsa	hsa-miR-92a-3p	SIN3A	0	0	0	0	1	0	0	0	1	1
MIRT049315	hsa	hsa	hsa-miR-92a-3p	MDM2	0	0	0	0	1	0	0	1	2	3
MIRT049316	hsa	hsa	hsa-miR-92a-3p	MAP4	0	0	0	0	1	0	0	0	1	1
MIRT049317	hsa	hsa	hsa-miR-92a-3p	MAVS	0	0	0	0	1	0	0	0	1	1
MIRT049318	hsa	hsa	hsa-miR-92a-3p	CBFB	0	0	0	0	1	0	0	0	1	1
MIRT049319	hsa	hsa	hsa-miR-92a-3p	CTLA4	0	0	0	0	1	0	0	0	1	1
MIRT049320	hsa	hsa	hsa-miR-92a-3p	PCNXL4	0	0	0	0	1	0	0	0	1	1
MIRT049321	hsa	hsa	hsa-miR-92a-3p	SIN3B	0	0	0	0	1	0	0	0	1	1
MIRT049322	hsa	hsa	hsa-miR-92a-3p	NPC2	0	0	0	0	1	0	0	0	1	1
MIRT049323	hsa	hsa	hsa-miR-92a-3p	POLR2I	0	0	0	0	1	0	0	0	1	1
MIRT049324	hsa	hsa	hsa-miR-92a-3p	HIST1H2AM	0	0	0	0	1	0	0	0	1	1
MIRT049325	hsa	hsa	hsa-miR-92a-3p	RNF123	0	0	0	0	1	0	0	0	1	1
MIRT049326	hsa	hsa	hsa-miR-92a-3p	WDR18	0	0	0	0	1	0	0	0	1	1
MIRT049327	hsa	hsa	hsa-miR-92a-3p	RPS28	0	0	0	0	1	0	0	0	1	1
MIRT049328	hsa	hsa	hsa-miR-92a-3p	FAM129B	0	0	0	0	1	0	0	0	1	1
MIRT049329	hsa	hsa	hsa-miR-92a-3p	ZCCHC2	0	0	0	0	1	0	0	0	1	1
MIRT049330	hsa	hsa	hsa-miR-92a-3p	EPB41L3	0	0	0	0	1	0	0	0	1	1
MIRT049331	hsa	hsa	hsa-miR-92a-3p	MAPRE1	1	0	1	0	1	0	0	0	3	1
MIRT049332	hsa	hsa	hsa-miR-92a-3p	NT5DC3	0	0	0	0	1	0	0	0	1	1
MIRT049333	hsa	hsa	hsa-miR-92a-3p	AHCYL1	0	0	0	0	1	0	0	0	1	1
MIRT049334	hsa	hsa	hsa-miR-92a-3p	KLC2	0	0	0	0	1	0	0	0	1	1
MIRT049335	hsa	hsa	hsa-miR-92a-3p	ZBTB22	0	0	0	0	1	0	0	0	1	1
MIRT049336	hsa	hsa	hsa-miR-92a-3p	TSR1	0	0	0	0	1	0	0	0	1	1
MIRT049337	hsa	hsa	hsa-miR-92a-3p	NUP155	0	0	0	0	1	0	0	0	1	1
MIRT049338	hsa	hsa	hsa-miR-92a-3p	HIST2H2AA3	0	0	0	0	1	0	0	0	1	1
MIRT049339	hsa	hsa	hsa-miR-92a-3p	DDX39A	0	0	0	0	1	0	0	0	1	1
MIRT049340	hsa	hsa	hsa-miR-92a-3p	CAMTA2	0	0	0	0	1	0	0	0	1	1
MIRT049341	hsa	hsa	hsa-miR-92a-3p	RNF40	0	0	0	0	1	0	0	0	1	1
MIRT049342	hsa	hsa	hsa-miR-92a-3p	NCAPH	0	0	0	0	1	0	0	0	1	1
MIRT049343	hsa	hsa	hsa-miR-92a-3p	MYO1D	0	0	0	0	1	0	0	0	1	2
MIRT049344	hsa	hsa	hsa-miR-92a-3p	APOBEC3C	0	0	0	0	1	0	0	0	1	1
MIRT049345	hsa	hsa	hsa-miR-92a-3p	GSK3B	0	0	0	0	1	0	0	0	1	1
MIRT049346	hsa	hsa	hsa-miR-92a-3p	SARS2	0	0	0	0	1	0	0	0	1	1
MIRT049347	hsa	hsa	hsa-miR-92a-3p	C17orf51	0	0	0	0	1	0	0	0	1	1
MIRT049348	hsa	hsa	hsa-miR-92a-3p	RAB11A	0	0	0	0	1	0	0	0	1	1
MIRT049349	hsa	hsa	hsa-miR-92a-3p	EIF4B	0	0	0	0	1	0	0	0	1	1
MIRT049350	hsa	hsa	hsa-miR-92a-3p	OTUD6A	0	0	0	0	1	0	0	0	1	1
MIRT049351	hsa	hsa	hsa-miR-92a-3p	CERS1	0	0	0	0	1	0	0	0	1	1
MIRT049352	hsa	hsa	hsa-miR-92a-3p	ENOPH1	0	0	0	0	1	0	0	0	1	1
MIRT049353	hsa	hsa	hsa-miR-92a-3p	CAD	0	0	0	0	1	0	0	0	1	1
MIRT049354	hsa	hsa	hsa-miR-92a-3p	KIAA1549	0	0	0	0	1	0	0	0	1	1
MIRT049355	hsa	hsa	hsa-miR-92a-3p	CELSR1	0	0	0	0	1	0	0	0	1	1
MIRT049356	hsa	hsa	hsa-miR-92a-3p	PSMB6	0	0	0	0	1	0	0	0	1	1
MIRT049357	hsa	hsa	hsa-miR-92a-3p	IRAK1	0	0	0	0	1	0	0	0	1	1
MIRT049358	hsa	hsa	hsa-miR-92a-3p	ORC5	0	0	0	0	1	0	0	0	1	1
MIRT049359	hsa	hsa	hsa-miR-92a-3p	STAT3	1	1	1	0	1	0	0	0	4	2
MIRT049360	hsa	hsa	hsa-miR-92a-3p	PKDCC	0	0	0	0	1	0	0	0	1	1
MIRT049361	hsa	hsa	hsa-miR-92a-3p	HNRNPM	0	0	0	0	1	0	0	0	1	1
MIRT049362	hsa	hsa	hsa-miR-92a-3p	AP2B1	0	0	0	0	1	0	0	0	1	1
MIRT049363	hsa	hsa	hsa-miR-92a-3p	FASN	0	0	0	0	1	0	0	0	1	1
MIRT049364	hsa	hsa	hsa-miR-92a-3p	SMC3	0	0	0	0	1	0	0	0	1	1
MIRT049365	hsa	hsa	hsa-miR-92a-3p	RNF2	0	0	0	0	1	0	0	0	1	1
MIRT049366	hsa	hsa	hsa-miR-92a-3p	ZNF84	0	0	0	0	1	0	0	0	1	1
MIRT049367	hsa	hsa	hsa-miR-92a-3p	CCNE1	0	0	0	0	1	0	0	0	1	1
MIRT049368	hsa	hsa	hsa-miR-92a-3p	RTCB	0	0	0	0	1	0	0	0	1	1
MIRT049369	hsa	hsa	hsa-miR-92a-3p	TBL1X	0	0	0	0	1	0	0	0	1	1
MIRT049370	hsa	hsa	hsa-miR-92a-3p	ATP5B	0	0	0	0	1	0	0	0	1	1
MIRT049371	hsa	hsa	hsa-miR-92a-3p	TGFBRAP1	0	0	0	0	1	0	0	0	1	1
MIRT049372	hsa	hsa	hsa-miR-92a-3p	TRAP1	0	0	1	0	1	0	0	0	2	1
MIRT049373	hsa	hsa	hsa-miR-92a-3p	ACLY	0	0	0	0	1	0	0	0	1	1
MIRT049374	hsa	hsa	hsa-miR-92a-3p	GTF3C1	0	0	0	0	1	0	0	0	1	1
MIRT049375	hsa	hsa	hsa-miR-92a-3p	SLC25A44	0	0	0	0	1	0	0	0	1	1
MIRT049376	hsa	hsa	hsa-miR-92a-3p	SMAP2	0	0	0	0	1	0	0	0	1	1
MIRT049377	hsa	hsa	hsa-miR-92a-3p	DDX56	0	0	0	0	1	0	0	0	1	1
MIRT049378	hsa	hsa	hsa-miR-92a-3p	TWISTNB	0	0	0	0	1	0	0	0	1	1
MIRT049379	hsa	hsa	hsa-miR-92a-3p	CCDC57	0	0	0	0	1	0	0	0	1	1
MIRT049380	hsa	hsa	hsa-miR-92a-3p	SLC4A2	0	0	0	0	1	0	0	0	1	1
MIRT049381	hsa	hsa	hsa-miR-92a-3p	DYNLL1	0	0	0	0	1	0	0	0	1	1
MIRT049382	hsa	hsa	hsa-miR-92a-3p	STEAP3	0	0	0	0	1	0	0	0	1	1
MIRT049383	hsa	hsa	hsa-miR-92a-3p	GGA2	0	0	0	0	1	0	0	0	1	1
MIRT049384	hsa	hsa	hsa-miR-92a-3p	MYH9	0	0	0	0	1	0	0	0	1	1
MIRT049385	hsa	hsa	hsa-miR-92a-3p	RPLP1	0	0	0	0	1	0	0	0	1	1
MIRT049386	hsa	hsa	hsa-miR-92a-3p	AUP1	0	0	0	0	1	0	0	0	1	1
MIRT049387	hsa	hsa	hsa-miR-92a-3p	MRGBP	0	0	0	0	1	0	0	0	1	1
MIRT049388	hsa	hsa	hsa-miR-92a-3p	PSMG3	0	0	0	0	1	0	0	0	1	1
MIRT049389	hsa	hsa	hsa-miR-92a-3p	CDC20	0	0	0	0	1	0	0	0	1	1
MIRT049390	hsa	hsa	hsa-miR-92a-3p	AK2	0	0	0	0	1	0	0	0	1	1
MIRT049391	hsa	hsa	hsa-miR-92a-3p	GBAS	0	0	0	0	1	0	0	0	1	1
MIRT049392	hsa	hsa	hsa-miR-92a-3p	WHSC1	0	0	0	0	1	0	0	0	1	1
MIRT049393	hsa	hsa	hsa-miR-92a-3p	CKMT1B	0	0	0	0	1	0	0	0	1	1
MIRT049394	hsa	hsa	hsa-miR-92a-3p	WDR19	0	0	0	0	1	0	0	0	1	1
MIRT049395	hsa	hsa	hsa-miR-92a-3p	AAGAB	0	0	0	0	1	0	0	0	1	1
MIRT049396	hsa	hsa	hsa-miR-92a-3p	TMEM160	0	0	0	0	1	0	0	0	1	1
MIRT049397	hsa	hsa	hsa-miR-92a-3p	KPNA3	0	0	0	0	1	0	0	0	1	1
MIRT049398	hsa	hsa	hsa-miR-92a-3p	SCYL2	0	0	0	0	1	0	0	0	1	1
MIRT049399	hsa	hsa	hsa-miR-92a-3p	ATG16L1	0	0	0	0	1	0	0	0	1	1
MIRT049400	hsa	hsa	hsa-miR-92a-3p	RABGGTB	0	0	0	0	1	0	0	0	1	1
MIRT049401	hsa	hsa	hsa-miR-92a-3p	KIF18B	0	0	0	0	1	0	0	0	1	1
MIRT049402	hsa	hsa	hsa-miR-92a-3p	NLE1	0	0	0	0	1	0	0	0	1	1
MIRT049403	hsa	hsa	hsa-miR-92a-3p	DNAJC21	0	0	0	0	1	0	0	0	1	1
MIRT049404	hsa	hsa	hsa-miR-92a-3p	TUBB	0	0	0	0	1	0	0	0	1	1
MIRT049405	hsa	hsa	hsa-miR-92a-3p	ERGIC1	0	0	0	0	1	0	0	0	1	1
MIRT049406	hsa	hsa	hsa-miR-92a-3p	ACTB	0	0	0	0	1	0	0	0	1	1
MIRT049407	hsa	hsa	hsa-miR-92a-3p	ZMYND8	0	0	0	0	1	0	0	0	1	1
MIRT049408	hsa	hsa	hsa-miR-92a-3p	SLC12A4	0	0	0	0	1	0	0	0	1	1
MIRT049409	hsa	hsa	hsa-miR-92a-3p	EIF2S3	0	0	0	0	1	0	0	0	1	1
MIRT049410	hsa	hsa	hsa-miR-92a-3p	STAG1	0	0	0	0	1	0	0	0	1	1
MIRT049411	hsa	hsa	hsa-miR-92a-3p	H1FX	0	0	0	0	1	0	0	0	1	1
MIRT049412	hsa	hsa	hsa-miR-92a-3p	ATP11A	0	0	0	0	1	0	0	0	1	1
MIRT049413	hsa	hsa	hsa-miR-92a-3p	PTBP1	0	0	0	0	1	0	0	0	1	1
MIRT049414	hsa	hsa	hsa-miR-92a-3p	CDV3	0	0	0	0	1	0	0	0	1	1
MIRT049415	hsa	hsa	hsa-miR-92a-3p	EIF3G	0	0	0	0	1	0	0	0	1	1
MIRT049416	hsa	hsa	hsa-miR-92a-3p	CD276	0	0	0	0	1	0	0	0	1	1
MIRT049417	hsa	hsa	hsa-miR-92a-3p	DOPEY2	0	0	0	0	1	0	0	0	1	1
MIRT049418	hsa	hsa	hsa-miR-92a-3p	ATXN1	0	0	0	0	1	0	0	0	1	2
MIRT049419	hsa	hsa	hsa-miR-92a-3p	EHBP1	0	0	1	0	1	0	0	0	2	1
MIRT049420	hsa	hsa	hsa-miR-92a-3p	GEMIN6	0	0	0	0	1	0	0	0	1	1
MIRT049421	hsa	hsa	hsa-miR-92a-3p	NSMAF	0	0	0	0	1	0	0	0	1	1
MIRT049422	hsa	hsa	hsa-miR-92a-3p	PTPN13	0	0	0	0	1	0	0	0	1	1
MIRT049423	hsa	hsa	hsa-miR-92a-3p	CBFA2T2	0	0	0	0	1	0	0	0	1	1
MIRT049424	hsa	hsa	hsa-miR-92a-3p	RPL8	0	0	0	0	1	0	0	0	1	1
MIRT049425	hsa	hsa	hsa-miR-92a-3p	POP4	0	0	0	0	1	0	0	0	1	1
MIRT049426	hsa	hsa	hsa-miR-92a-3p	FNIP1	0	0	1	0	1	0	0	1	3	3
MIRT049427	hsa	hsa	hsa-miR-92a-3p	OGT	0	0	0	0	1	0	0	0	1	1
MIRT049428	hsa	hsa	hsa-miR-92a-3p	TMEM184B	0	0	0	0	1	0	0	0	1	2
MIRT049429	hsa	hsa	hsa-miR-92a-3p	CLSPN	0	0	0	0	1	0	0	0	1	1
MIRT049430	hsa	hsa	hsa-miR-92a-3p	EGLN2	0	0	0	0	1	0	0	0	1	1
MIRT049431	hsa	hsa	hsa-miR-92a-3p	ARHGEF25	0	0	0	0	1	0	0	0	1	1
MIRT049432	hsa	hsa	hsa-miR-92a-3p	TTLL7	0	0	0	0	1	0	0	0	1	1
MIRT049433	hsa	hsa	hsa-miR-92a-3p	TPM3	0	0	0	0	1	0	0	0	1	1
MIRT049434	hsa	hsa	hsa-miR-92a-3p	PDLIM1	0	0	0	0	1	0	0	0	1	1
MIRT049435	hsa	hsa	hsa-miR-92a-3p	ARF1	0	0	0	0	1	0	0	1	2	3
MIRT049436	hsa	hsa	hsa-miR-92a-3p	RHOT2	0	0	0	0	1	0	0	0	1	1
MIRT049437	hsa	hsa	hsa-miR-92a-3p	CLIC1	0	0	0	0	1	0	0	0	1	1
MIRT049438	hsa	hsa	hsa-miR-92a-3p	ARID1B	0	0	0	0	1	0	0	1	2	7
MIRT049439	hsa	hsa	hsa-miR-92a-3p	NHP2L1	0	0	0	0	1	0	0	0	1	1
MIRT049440	hsa	hsa	hsa-miR-92a-3p	KANSL3	0	0	0	0	1	0	0	0	1	1
MIRT049441	hsa	hsa	hsa-miR-92a-3p	ATP13A1	0	0	0	0	1	0	0	0	1	1
MIRT049442	hsa	hsa	hsa-miR-92a-3p	OGFR	0	0	0	0	1	0	0	0	1	1
MIRT049443	hsa	hsa	hsa-miR-92a-3p	BTF3	0	0	0	0	1	0	0	0	1	1
MIRT049444	hsa	hsa	hsa-miR-92a-3p	DDX6	0	0	0	0	1	0	0	0	1	1
MIRT049445	hsa	hsa	hsa-miR-92a-3p	WDR83OS	0	0	0	0	1	0	0	0	1	1
MIRT049446	hsa	hsa	hsa-miR-92a-3p	LRP6	0	0	0	0	1	0	0	0	1	1
MIRT049447	hsa	hsa	hsa-miR-92a-3p	RPS3A	0	0	0	0	1	0	0	0	1	1
MIRT049448	hsa	hsa	hsa-miR-92a-3p	RRBP1	0	0	0	0	1	0	0	0	1	1
MIRT049449	hsa	hsa	hsa-miR-92a-3p	TAX1BP3	0	0	0	0	1	0	0	0	1	1
MIRT049450	hsa	hsa	hsa-miR-92a-3p	HIPK1	1	1	1	1	1	0	0	0	5	2
MIRT049451	hsa	hsa	hsa-miR-92a-3p	TGFA	0	0	0	0	1	0	0	0	1	1
MIRT049452	hsa	hsa	hsa-miR-92a-3p	PSMD2	0	0	0	0	1	0	0	0	1	1
MIRT049453	hsa	hsa	hsa-miR-92a-3p	ERGIC2	0	0	0	0	1	0	0	1	2	5
MIRT049454	hsa	hsa	hsa-miR-92a-3p	PEBP1	0	0	0	0	1	0	0	0	1	1
MIRT049455	hsa	hsa	hsa-miR-92a-3p	MEN1	0	0	0	0	1	0	0	0	1	1
MIRT049456	hsa	hsa	hsa-miR-92a-3p	LTBP1	0	0	0	0	1	0	0	0	1	1
MIRT049457	hsa	hsa	hsa-miR-92a-3p	GAPDH	0	0	0	0	1	0	0	0	1	1
MIRT049458	hsa	hsa	hsa-miR-92a-3p	DDRGK1	0	0	0	0	1	0	0	0	1	1
MIRT049459	hsa	hsa	hsa-miR-92a-3p	PURB	0	0	0	0	1	0	0	0	1	1
MIRT049460	hsa	hsa	hsa-miR-92a-3p	CRTC2	0	0	0	0	1	0	0	0	1	1
MIRT049461	hsa	hsa	hsa-miR-92a-3p	ZFYVE16	0	0	0	0	1	0	0	0	1	1
MIRT049462	hsa	hsa	hsa-miR-92a-3p	WDR37	0	0	0	0	1	0	0	0	1	1
MIRT049463	hsa	hsa	hsa-miR-92a-3p	HSPH1	0	0	0	0	1	0	0	0	1	1
MIRT049464	hsa	hsa	hsa-miR-92a-3p	SUPT5H	0	0	0	0	1	0	0	0	1	1
MIRT049465	hsa	hsa	hsa-miR-92a-3p	PHF13	0	0	0	0	1	0	0	0	1	1
MIRT049466	hsa	hsa	hsa-miR-92a-3p	FAM189B	0	0	0	0	1	0	0	0	1	1
MIRT049467	hsa	hsa	hsa-miR-92a-3p	ATXN2L	0	0	0	0	1	0	0	0	1	1
MIRT049468	hsa	hsa	hsa-miR-92a-3p	RAVER1	0	0	0	0	1	0	0	0	1	1
MIRT049469	hsa	hsa	hsa-miR-92a-3p	STK25	0	0	0	0	1	0	0	0	1	1
MIRT049470	hsa	hsa	hsa-miR-92a-3p	FLYWCH1	0	0	0	0	1	0	0	0	1	1
MIRT049471	hsa	hsa	hsa-miR-92a-3p	TRAPPC11	0	0	0	0	1	0	0	0	1	1
MIRT049472	hsa	hsa	hsa-miR-92a-3p	RRM1	0	0	0	0	1	0	0	0	1	1
MIRT049473	hsa	hsa	hsa-miR-92a-3p	NRXN3	0	0	0	0	1	0	0	0	1	1
MIRT049474	hsa	hsa	hsa-miR-92a-3p	PPP6R2	0	0	0	0	1	0	0	0	1	1
MIRT049475	hsa	hsa	hsa-miR-92a-3p	PRR14L	0	0	0	0	1	0	0	0	1	1
MIRT049476	hsa	hsa	hsa-miR-92a-3p	GNPNAT1	0	0	0	0	1	0	0	0	1	1
MIRT049477	hsa	hsa	hsa-miR-92a-3p	CCNB1	0	0	0	0	1	0	0	0	1	1
MIRT049478	hsa	hsa	hsa-miR-92a-3p	ACACA	0	0	0	0	1	0	0	0	1	1
MIRT049479	hsa	hsa	hsa-miR-92a-3p	MAP3K6	0	0	0	0	1	0	0	0	1	1
MIRT049480	hsa	hsa	hsa-miR-92a-3p	MTMR14	0	0	0	0	1	0	0	0	1	1
MIRT049481	hsa	hsa	hsa-miR-92a-3p	RXRB	0	0	0	0	1	0	0	0	1	1
MIRT049482	hsa	hsa	hsa-miR-92a-3p	RBM10	0	0	1	0	1	0	0	0	2	1
MIRT049483	hsa	hsa	hsa-miR-92a-3p	COL4A1	0	0	0	0	1	0	0	0	1	1
MIRT049484	hsa	hsa	hsa-miR-92a-3p	KLHL11	0	0	0	0	1	0	0	0	1	1
MIRT049485	hsa	hsa	hsa-miR-92a-3p	SETD1B	0	0	0	0	1	0	0	0	1	1
MIRT049486	hsa	hsa	hsa-miR-92a-3p	ZFYVE20	0	0	0	0	1	0	0	0	1	1
MIRT049487	hsa	hsa	hsa-miR-92a-3p	ME2	0	0	0	0	1	0	0	0	1	1
MIRT049488	hsa	hsa	hsa-miR-92a-3p	PLCG1	0	0	0	0	1	0	0	0	1	1
MIRT049489	hsa	hsa	hsa-miR-92a-3p	CHCHD5	0	0	0	0	1	0	0	0	1	1
MIRT049490	hsa	hsa	hsa-miR-92a-3p	IPO5	0	0	0	0	1	0	0	0	1	1
MIRT049491	hsa	hsa	hsa-miR-92a-3p	COX1	0	0	0	0	1	0	0	0	1	1
MIRT049492	hsa	hsa	hsa-miR-92a-3p	RCC2	0	0	0	0	1	0	0	0	1	1
MIRT049493	hsa	hsa	hsa-miR-92a-3p	TCEB2	0	0	0	0	1	0	0	0	1	1
MIRT049494	hsa	hsa	hsa-miR-92a-3p	HES1	0	0	0	0	1	0	0	0	1	1
MIRT049495	hsa	hsa	hsa-miR-92a-3p	POLR3A	0	0	0	0	1	0	0	0	1	1
MIRT049496	hsa	hsa	hsa-miR-92a-3p	SV2A	0	0	0	0	1	0	0	0	1	1
MIRT049497	hsa	hsa	hsa-miR-92a-3p	SHPRH	0	0	0	0	1	0	0	0	1	1
MIRT049498	hsa	hsa	hsa-miR-92a-3p	HSPBP1	0	0	0	0	1	0	0	0	1	1
MIRT049499	hsa	hsa	hsa-miR-92a-3p	CTTN	0	0	0	0	1	0	0	0	1	1
MIRT049500	hsa	hsa	hsa-miR-92a-3p	FAM136A	0	0	0	0	1	0	0	0	1	1
MIRT049501	hsa	hsa	hsa-miR-92a-3p	TTC32	0	0	0	0	1	0	0	0	1	1
MIRT049502	hsa	hsa	hsa-miR-92a-3p	NDUFA7	0	0	0	0	1	0	0	0	1	1
MIRT049503	hsa	hsa	hsa-miR-92a-3p	GPX3	0	0	0	0	1	0	0	0	1	1
MIRT049504	hsa	hsa	hsa-miR-92a-3p	LMNB2	0	0	0	0	1	0	0	0	1	1
MIRT049505	hsa	hsa	hsa-miR-92a-3p	ATM	0	0	0	0	1	0	0	0	1	1
MIRT049506	hsa	hsa	hsa-miR-92a-3p	GAK	0	0	0	0	1	0	0	0	1	1
MIRT049507	hsa	hsa	hsa-miR-92a-3p	TTC37	0	0	0	0	1	0	0	0	1	1
MIRT049508	hsa	hsa	hsa-miR-92a-3p	SREBF2	0	0	0	0	1	0	0	0	1	1
MIRT049509	hsa	hsa	hsa-miR-92a-3p	UGDH	0	0	0	0	1	0	0	0	1	1
MIRT049510	hsa	hsa	hsa-miR-92a-3p	RPS5	0	0	1	0	1	0	0	0	2	1
MIRT049511	hsa	hsa	hsa-miR-92a-3p	SMAD7	0	0	0	0	1	0	0	0	1	2
MIRT049512	hsa	hsa	hsa-miR-92a-3p	FAM73B	0	0	0	0	1	0	0	0	1	1
MIRT049513	hsa	hsa	hsa-miR-92a-3p	SUCLG1	0	0	0	0	1	0	0	0	1	1
MIRT049514	hsa	hsa	hsa-miR-92a-3p	HLA-E	0	0	0	0	1	0	0	0	1	1
MIRT049515	hsa	hsa	hsa-miR-92a-3p	JAG2	0	0	0	0	1	0	0	0	1	1
MIRT049516	hsa	hsa	hsa-miR-92a-3p	SCARB2	0	0	0	0	1	0	0	0	1	1
MIRT049517	hsa	hsa	hsa-miR-92a-3p	ATP5A1	0	0	0	0	1	0	0	0	1	1
MIRT049518	hsa	hsa	hsa-miR-92a-3p	MLF2	0	0	0	0	1	0	0	0	1	1
MIRT049519	hsa	hsa	hsa-miR-92a-3p	PDXK	0	0	0	0	1	0	0	0	1	1
MIRT049520	hsa	hsa	hsa-miR-92a-3p	TECPR2	0	0	0	0	1	0	0	0	1	2
MIRT049521	hsa	hsa	hsa-miR-92a-3p	ADRM1	0	0	0	0	1	0	0	0	1	1
MIRT049522	hsa	hsa	hsa-miR-92a-3p	TBCEL	0	0	0	0	1	0	0	0	1	1
MIRT049523	hsa	hsa	hsa-miR-92a-3p	TUBGCP2	0	0	0	0	1	0	0	0	1	1
MIRT049524	hsa	hsa	hsa-miR-92a-3p	CD2BP2	0	0	0	0	1	0	0	0	1	1
MIRT049525	hsa	hsa	hsa-miR-92a-3p	MTHFSD	0	0	0	0	1	0	0	0	1	1
MIRT049526	hsa	hsa	hsa-miR-92a-3p	G3BP2	0	0	0	0	1	0	0	0	1	2
MIRT049527	hsa	hsa	hsa-miR-92a-3p	NHSL1	0	0	0	0	1	0	0	0	1	1
MIRT049528	hsa	hsa	hsa-miR-92a-3p	TFAM	0	0	0	0	1	0	0	0	1	1
MIRT049529	hsa	hsa	hsa-miR-92a-3p	PWP2	0	0	0	0	1	0	0	0	1	1
MIRT049530	hsa	hsa	hsa-miR-92a-3p	RAB8A	0	0	0	0	1	0	0	0	1	1
MIRT049531	hsa	hsa	hsa-miR-92a-3p	PSMA4	0	0	0	0	1	0	0	0	1	1
MIRT049532	hsa	hsa	hsa-miR-92a-3p	FLNB	0	0	0	0	1	0	0	0	1	1
MIRT049533	hsa	hsa	hsa-miR-92a-3p	PCMTD1	0	0	1	0	1	0	0	1	3	8
MIRT049534	hsa	hsa	hsa-miR-92a-3p	ZNF703	0	0	0	0	1	0	0	0	1	1
MIRT049535	hsa	hsa	hsa-miR-92a-3p	ASS1	0	0	0	0	1	0	0	0	1	1
MIRT049536	hsa	hsa	hsa-miR-92a-3p	CBR1	0	0	0	0	1	0	0	0	1	1
MIRT049537	hsa	hsa	hsa-miR-92a-3p	HEATR6	0	0	0	0	1	0	0	0	1	1
MIRT049538	hsa	hsa	hsa-miR-92a-3p	DEDD2	0	0	0	0	1	0	0	0	1	1
MIRT049539	hsa	hsa	hsa-miR-92a-3p	STMN3	0	0	0	0	1	0	0	0	1	1
MIRT049540	hsa	hsa	hsa-miR-92a-3p	KIF20A	0	0	0	0	1	0	0	0	1	1
MIRT049541	hsa	hsa	hsa-miR-92a-3p	TCHP	0	0	0	0	1	0	0	0	1	1
MIRT049542	hsa	hsa	hsa-miR-92a-3p	PTS	0	0	0	0	1	0	0	0	1	1
MIRT049543	hsa	hsa	hsa-miR-92a-3p	METTL2A	0	0	0	0	1	0	0	0	1	1
MIRT049544	hsa	hsa	hsa-miR-92a-3p	NOTCH2	0	0	0	0	1	0	0	0	1	1
MIRT049545	hsa	hsa	hsa-miR-92a-3p	NDRG3	0	0	0	0	1	0	0	0	1	1
MIRT049546	hsa	hsa	hsa-miR-92a-3p	NTHL1	0	0	0	0	1	0	0	0	1	1
MIRT049547	hsa	hsa	hsa-miR-92a-3p	UBE2R2	0	0	0	0	1	0	0	0	1	1
MIRT049548	hsa	hsa	hsa-miR-92a-3p	METTL2B	0	0	0	0	1	0	0	0	1	1
MIRT049549	hsa	hsa	hsa-miR-92a-3p	AGO4	0	0	0	0	1	0	0	0	1	1
MIRT049550	hsa	hsa	hsa-miR-92a-3p	TRAF3IP1	0	0	0	0	1	0	0	0	1	1
MIRT049551	hsa	hsa	hsa-miR-92a-3p	NDUFV3	0	0	0	0	1	0	0	0	1	1
MIRT049552	hsa	hsa	hsa-miR-92a-3p	DNPH1	0	0	0	0	1	0	0	0	1	1
MIRT049553	hsa	hsa	hsa-miR-92a-3p	GTF3C2	0	0	0	0	1	0	0	0	1	1
MIRT049554	hsa	hsa	hsa-miR-92a-3p	FAM160B2	0	0	0	0	1	0	0	0	1	1
MIRT049555	hsa	hsa	hsa-miR-92a-3p	EIF6	0	0	0	0	1	0	0	0	1	1
MIRT049556	hsa	hsa	hsa-miR-92a-3p	SF3A3	0	0	0	0	1	0	0	0	1	1
MIRT049557	hsa	hsa	hsa-miR-92a-3p	TLE3	0	0	0	0	1	0	0	0	1	1
MIRT049558	hsa	hsa	hsa-miR-92a-3p	IFT172	0	0	0	0	1	0	0	0	1	1
MIRT049559	hsa	hsa	hsa-miR-92a-3p	GATAD2A	0	0	0	0	1	0	0	0	1	1
MIRT049560	hsa	hsa	hsa-miR-92a-3p	FLNA	0	0	0	0	1	0	0	0	1	1
MIRT049561	hsa	hsa	hsa-miR-92a-3p	MYEF2	0	0	0	0	1	0	0	0	1	1
MIRT049562	hsa	hsa	hsa-miR-92a-3p	TTC7B	0	0	0	0	1	0	0	0	1	1
MIRT049563	hsa	hsa	hsa-miR-92a-3p	KIF2C	0	0	0	0	1	0	0	0	1	1
MIRT049564	hsa	hsa	hsa-miR-92a-3p	ESD	0	0	0	0	1	0	0	0	1	1
MIRT049565	hsa	hsa	hsa-miR-92a-3p	GBP4	0	0	0	0	1	0	0	0	1	1
MIRT049566	hsa	hsa	hsa-miR-92a-3p	RPS15A	0	0	0	0	1	0	0	0	1	1
MIRT049567	hsa	hsa	hsa-miR-92a-3p	PIGS	0	0	0	0	1	0	0	0	1	1
MIRT049568	hsa	hsa	hsa-miR-92a-3p	SCD	0	0	0	0	1	0	0	0	1	1
MIRT049569	hsa	hsa	hsa-miR-92a-3p	SMC1A	0	0	0	0	1	0	0	0	1	1
MIRT049570	hsa	hsa	hsa-miR-92a-3p	ARHGDIA	0	0	0	0	1	0	0	0	1	1
MIRT049571	hsa	hsa	hsa-miR-92a-3p	RIC8A	0	0	0	0	1	0	0	0	1	1
MIRT049572	hsa	hsa	hsa-miR-92a-3p	WDR1	0	0	0	0	1	0	0	0	1	1
MIRT049573	hsa	hsa	hsa-miR-92a-3p	BBX	0	0	0	0	1	0	0	0	1	1
MIRT049574	hsa	hsa	hsa-miR-92a-3p	TONSL	0	0	0	0	1	0	0	0	1	1
MIRT049575	hsa	hsa	hsa-miR-92a-3p	HBB	0	0	0	0	1	0	0	0	1	1
MIRT049576	hsa	hsa	hsa-miR-92a-3p	FBXL19	0	0	0	0	1	0	0	0	1	1
MIRT049577	hsa	hsa	hsa-miR-92a-3p	CES2	0	0	0	0	1	0	0	0	1	1
MIRT049578	hsa	hsa	hsa-miR-92a-3p	IQGAP1	0	0	0	0	1	0	0	0	1	1
MIRT049579	hsa	hsa	hsa-miR-92a-3p	UBE4B	0	0	0	0	1	0	0	0	1	1
MIRT049580	hsa	hsa	hsa-miR-92a-3p	FKBPL	0	0	0	0	1	0	0	0	1	1
MIRT049581	hsa	hsa	hsa-miR-92a-3p	BAHCC1	0	0	0	0	1	0	0	0	1	1
MIRT049582	hsa	hsa	hsa-miR-92a-3p	MAFG	0	0	0	0	1	0	0	0	1	1
MIRT049583	hsa	hsa	hsa-miR-92a-3p	SCAF8	0	0	0	0	1	0	0	0	1	1
MIRT049584	hsa	hsa	hsa-miR-92a-3p	FKBP4	0	0	0	0	1	0	0	0	1	1
MIRT049585	hsa	hsa	hsa-miR-92a-3p	GDPD5	0	0	0	0	1	0	0	0	1	1
MIRT049586	hsa	hsa	hsa-miR-92a-3p	YIPF5	0	0	0	0	1	0	0	0	1	1
MIRT049587	hsa	hsa	hsa-miR-92a-3p	SCLY	0	0	1	0	1	0	0	0	2	1
MIRT049588	hsa	hsa	hsa-miR-92a-3p	ARCN1	0	0	0	0	1	0	0	0	1	1
MIRT049589	hsa	hsa	hsa-miR-92a-3p	NDUFA5	0	0	0	0	1	0	0	0	1	1
MIRT049590	hsa	hsa	hsa-miR-92a-3p	MPG	0	0	0	0	1	0	0	0	1	1
MIRT049591	hsa	hsa	hsa-miR-92a-3p	SYNJ1	0	0	0	0	1	0	0	0	1	2
MIRT049592	hsa	hsa	hsa-miR-92a-3p	MCCD1	0	0	0	0	1	0	0	0	1	1
MIRT049593	hsa	hsa	hsa-miR-92a-3p	CARS	0	0	0	0	1	0	0	0	1	1
MIRT049594	hsa	hsa	hsa-miR-92a-3p	MINA	0	0	0	0	1	0	0	0	1	1
MIRT049595	hsa	hsa	hsa-miR-92a-3p	MYO6	0	0	0	0	1	0	0	0	1	1
MIRT049596	hsa	hsa	hsa-miR-92a-3p	ZNF174	0	0	0	0	1	0	0	0	1	1
MIRT049597	hsa	hsa	hsa-miR-92a-3p	SIPA1L1	0	0	0	0	1	0	0	0	1	1
MIRT049598	hsa	hsa	hsa-miR-92a-3p	ABHD2	0	0	0	0	1	0	0	0	1	1
MIRT049599	hsa	hsa	hsa-miR-92a-3p	MTFP1	0	0	0	0	1	0	0	0	1	1
MIRT049600	hsa	hsa	hsa-miR-92a-3p	ZNF629	0	0	0	0	1	0	0	0	1	1
MIRT049601	hsa	hsa	hsa-miR-92a-3p	ELF4	0	0	0	0	1	0	0	0	1	1
MIRT049602	hsa	hsa	hsa-miR-92a-3p	ZC3HAV1	0	0	0	0	1	0	0	0	1	1
MIRT049603	hsa	hsa	hsa-miR-92a-3p	PITRM1	0	0	0	0	1	0	0	0	1	1
MIRT049604	hsa	hsa	hsa-miR-92a-3p	XPO1	0	0	0	0	1	0	0	0	1	1
MIRT049605	hsa	hsa	hsa-miR-92a-3p	MAU2	0	0	0	0	1	0	0	0	1	1
MIRT049606	hsa	hsa	hsa-miR-92a-3p	RCN3	0	0	0	0	1	0	0	0	1	1
MIRT049607	hsa	hsa	hsa-miR-92a-3p	CACFD1	0	0	1	0	1	0	0	0	2	1
MIRT049608	hsa	hsa	hsa-miR-92a-3p	EIF2AK1	0	0	0	0	1	0	0	0	1	1
MIRT049609	hsa	hsa	hsa-miR-92a-3p	MBNL1	0	0	0	0	1	0	0	0	1	1
MIRT049610	hsa	hsa	hsa-miR-92a-3p	CYB5R3	0	0	0	0	1	0	0	0	1	1
MIRT049611	hsa	hsa	hsa-miR-92a-3p	AMOTL1	0	0	0	0	1	0	0	0	1	1
MIRT049612	hsa	hsa	hsa-miR-92a-3p	KAT2A	0	0	1	0	1	0	0	0	2	1
MIRT049613	hsa	hsa	hsa-miR-92a-3p	AGPAT5	0	0	0	0	1	0	0	0	1	1
MIRT049614	hsa	hsa	hsa-miR-92a-3p	ZNF282	0	0	0	0	1	0	0	0	1	1
MIRT049615	hsa	hsa	hsa-miR-92a-3p	RAB36	0	0	0	0	1	0	0	0	1	1
MIRT049616	hsa	hsa	hsa-miR-92a-3p	LSM7	0	0	0	0	1	0	0	0	1	1
MIRT049617	hsa	hsa	hsa-miR-92a-3p	PSMA7	0	0	0	0	1	0	0	0	1	1
MIRT049618	hsa	hsa	hsa-miR-92a-3p	NDUFB10	0	0	0	0	1	0	0	0	1	1
MIRT049619	hsa	hsa	hsa-miR-92a-3p	TMCC3	0	0	0	0	1	0	0	0	1	1
MIRT049620	hsa	hsa	hsa-miR-92a-3p	C12orf57	0	0	0	0	1	0	0	0	1	1
MIRT049621	hsa	hsa	hsa-miR-92a-3p	URB2	0	0	0	0	1	0	0	0	1	1
MIRT049622	hsa	hsa	hsa-miR-92a-3p	SNRNP70	0	0	0	0	1	0	0	0	1	1
MIRT049623	hsa	hsa	hsa-miR-92a-3p	PCBP2	0	0	0	0	1	0	0	0	1	1
MIRT049624	hsa	hsa	hsa-miR-92a-3p	SLC3A2	0	0	0	0	1	0	0	0	1	1
MIRT049625	hsa	hsa	hsa-miR-92a-3p	HIST1H2AC	0	0	0	0	1	0	0	0	1	1
MIRT049626	hsa	hsa	hsa-miR-92a-3p	VANGL2	0	0	0	0	1	0	0	0	1	1
MIRT049627	hsa	hsa	hsa-miR-92a-3p	RFFL	1	0	0	0	1	0	0	0	2	1
MIRT049628	hsa	hsa	hsa-miR-92a-3p	SNRPE	0	0	0	0	1	0	0	0	1	1
MIRT049629	hsa	hsa	hsa-miR-92a-3p	GABARAPL2	0	0	0	0	1	0	0	0	1	1
MIRT049630	hsa	hsa	hsa-miR-92a-3p	FKBP8	0	0	0	0	1	0	0	0	1	1
MIRT049631	hsa	hsa	hsa-miR-92a-3p	TSPAN18	0	0	0	0	1	0	0	0	1	1
MIRT049632	hsa	hsa	hsa-miR-92a-3p	KCNC1	0	0	0	0	1	0	0	0	1	1
MIRT049633	hsa	hsa	hsa-miR-92a-3p	BRF1	0	0	0	0	1	0	0	0	1	1
MIRT049634	hsa	hsa	hsa-miR-92a-3p	ATXN7	0	0	0	0	1	0	0	0	1	1
MIRT049635	hsa	hsa	hsa-miR-92a-3p	CDC42SE1	0	0	0	0	1	0	0	0	1	1
MIRT049636	hsa	hsa	hsa-miR-92a-3p	PRKCA	0	0	0	0	1	0	0	0	1	1
MIRT049637	hsa	hsa	hsa-miR-92a-3p	RPAIN	0	0	0	0	1	0	0	0	1	1
MIRT049638	hsa	hsa	hsa-miR-92a-3p	KIAA1468	0	0	0	0	1	0	0	0	1	1
MIRT049639	hsa	hsa	hsa-miR-92a-3p	CARM1	0	0	0	0	1	0	0	0	1	1
MIRT049640	hsa	hsa	hsa-miR-92a-3p	MYBBP1A	0	0	0	0	1	0	0	0	1	1
MIRT049641	hsa	hsa	hsa-miR-92a-3p	AMMECR1	0	0	0	0	1	0	0	0	1	1
MIRT049642	hsa	hsa	hsa-miR-92a-3p	SLC7A1	0	0	0	0	1	0	0	0	1	2
MIRT049643	hsa	hsa	hsa-miR-92a-3p	TTC5	0	0	0	0	1	0	0	0	1	1
MIRT049644	hsa	hsa	hsa-miR-92a-3p	PRC1	0	0	0	0	1	0	0	0	1	1
MIRT049645	hsa	hsa	hsa-miR-92a-3p	ORC6	0	0	0	0	1	0	0	0	1	1
MIRT049646	hsa	hsa	hsa-miR-92a-3p	BTBD7	0	0	0	0	1	0	0	0	1	1
MIRT049647	hsa	hsa	hsa-miR-92a-3p	DNAJB12	0	0	0	0	1	0	0	0	1	2
MIRT049648	hsa	hsa	hsa-miR-92a-3p	TET2	0	0	0	0	1	0	0	0	1	1
MIRT049649	hsa	hsa	hsa-miR-92a-3p	LRIG1	0	0	0	0	1	0	0	0	1	1
MIRT049650	hsa	hsa	hsa-miR-92a-3p	KDSR	0	0	0	0	1	0	0	0	1	1
MIRT049651	hsa	hsa	hsa-miR-92a-3p	PLCXD2	0	0	0	0	1	0	0	0	1	1
MIRT049652	hsa	hsa	hsa-miR-92a-3p	CHN1	0	0	0	0	1	0	0	0	1	1
MIRT049653	hsa	hsa	hsa-miR-92a-3p	PABPN1	0	0	0	0	1	0	0	0	1	1
MIRT049654	hsa	hsa	hsa-miR-92a-3p	PRPF8	0	0	0	0	1	0	0	0	1	1
MIRT049655	hsa	hsa	hsa-miR-92a-3p	BID	0	0	0	0	1	0	0	0	1	1
MIRT049656	hsa	hsa	hsa-miR-92a-3p	TBC1D9B	0	0	0	0	1	0	0	0	1	1
[truncated: 1,825 more rows]
